# Supplementary material for: Elevation-associated shifts in plasma metabolite abundance and lung gene expression in the Xizang plateau frog, Nanorana parkeri
Source: BMC Genomics. 2026 Jan 20;27:193. doi: 10.1186/s12864-026-12553-w (PMC12903291; doi:10.1186/s12864-026-12553-w)
Supplement: Supplementary file 2 — Supplementary Material 2. [file 12864_2026_12553_MOESM2_ESM.xlsx]

## Sheet: Supplementary Table S1
Supplementary Table S1 Mass balance equations of intermediate metabolites in the CMP network
Intermediate metabolites	Mass balance equations
glucose-6-phosphate	X1 = r1- r2 - r3
fructose-6-phosphate	X2 = r3 - r4
glyceraldehyde-3-phosphate	X3 = r4 - r5
phosphoenolpyruvate	X4 = r5 - r6
pyruvate	X5 = r6 - r7 - r8
acetyl-coenzyme A	X6 = r8 - r9 - r10
