# Supplementary material for: Elevation-associated shifts in plasma metabolite abundance and lung gene expression in the Xizang plateau frog, Nanorana parkeri
Source: BMC Genomics. 2026 Jan 20;27:193. doi: 10.1186/s12864-026-12553-w (PMC12903291; doi:10.1186/s12864-026-12553-w)
Supplement: Supplementary file 3 — Supplementary Material 3. [file 12864_2026_12553_MOESM3_ESM.xlsx]

## Sheet: Supplementary Table S2
Supplementary Table S2 Significantly different metabolites (SDMs) identified in the plasma of Nanorana parkeri from higher and lower elevations
Compounds	Formula	score	Low_1	Low_2	Low_3	Low_4	Low_5	Low_6	High_1	High_2	High_3	High_4	High_5	High_6	VIP	p_value	Fold_Change	Log2FC	Type
2-Amino-1-phenylethanol	C8H11NO	0.9467	1.84742e+06	1.24008e+06	2.06866e+06	1.5725e+06	1.27666e+06	2.25876e+06	1.16309e+06	1.14568e+06	1.17387e+06	1.05614e+06	1.40433e+06	1.57509e+06	1.17268	0.0452734	0.732476	-0.449146	down
N-Cyclohexylformamide	C7H13NO	0.5669	5906.73	6182.43	6688.7	6664.08	6459.42	6173.19	3831.68	3154.6	4148.94	3462.33	6262.8	5590.23	1.44993	0.011221	0.694705	-0.525528	down
Octadecanamide	C18H37NO	0.6428	10353.3	10271.6	10324.1	10262.5	10378.5	10471.4	9660.09	10497.3	10068.9	9995.5	9871.77	9237.6	1.21245	0.0455039	0.956008	-0.0649051	down
Trimethylamine N-Oxide	C3H9NO	0.6981	23255.3	16538.1	21040.3	24299.3	18281.9	22091.9	16145	13174.7	15002.4	16105.9	15532.2	15819	1.58225	0.00429026	0.731269	-0.451526	down
2-Hydroxy-6-oxo-octa-2,4-dienoate	C8H10O4	0.5817	48673.7	44577.4	48013.8	48173.1	44399.1	44613.8	9880.36	9674.26	2767.99	10971.7	10775.7	10630.1	1.80093	3.05337e-09	0.196445	-2.3478	down
cis-Citral	C10H16O	0.7565	311810	296947	429687	310524	302584	298859	48258.9	295462	20738.2	187468	67253.1	32118.1	1.46012	0.00311981	0.333929	-1.58239	down
Monobutyl phthalate	C12H14O4	0.8328	8428.14	6531.91	8573.3	7935.12	5687.23	6824.36	2105.65	6018.67	2598.24	6786.75	5084.63	5211.74	1.2473	0.0164923	0.632234	-0.66147	down
O-Acetyl-L-serine	C5H9NO4	0.629	132828	80107	125160	104338	86062.4	132068	81102.4	82759.5	81017.5	76438	85622.4	96964.3	1.21292	0.0403387	0.762839	-0.390549	down
N-Acetyl-L-alanine	C5H9NO3	0.6413	33059.2	20838	35186.2	28089.7	21724.9	39024.5	19665.9	19581.3	19665.4	18471.4	24230.1	26742.7	1.19088	0.0413654	0.721419	-0.47109	down
N-Acetyl-L-phenylalanine	C11H13NO3	0.7219	3537.02	3778.5	5382.7	3458.41	3031.34	3716.24	539.84	474.73	1884.17	1371.47	1407.77	2124.73	1.57476	0.000186451	0.340667	-1.55357	down
L-Tyrosine	C9H11NO3	0.9132	89979.3	64103.3	116533	91073.9	64472.5	59237.8	31781.3	27359.8	72916.7	49757.5	56393.4	66623.1	1.20603	0.0293395	0.628001	-0.671162	down
Aspartic acid	C4H7NO4	0.7451	41495	41696.9	35109.7	37464.8	35288.4	42894.6	35527.8	34448.3	36236.3	34336.7	34250.7	35249	1.2719	0.0364062	0.897838	-0.155472	down
Phenylalanine	C9H11NO2	0.8259	4145.9	2085.3	3436.31	2849.71	2510.21	4507.32	979.42	2005.82	1170.85	1194.57	2777.57	2483.8	1.34333	0.0140333	0.543239	-0.880342	down
L-Homocitrulline	C7H15N3O3	0.6158	110090	52159.8	66471.9	90208.6	55727.2	76312.4	51069.8	62329.2	44612.6	56235.7	48929.8	46321.6	1.27042	0.0466607	0.686296	-0.543097	down
L-Isserine	C3H7NO3	0.5524	11751.3	10873.6	11166.4	15106.9	10600.5	11579.3	4846.65	10118.5	1937.65	10159.4	6676.75	2601.25	1.33083	0.00869916	0.511272	-0.967837	down
(R)-3-Hydroxybutanoic acid	C4H8O3	0.7248	10618.3	10745.4	10776.7	11773	11414.9	12086.7	9860.12	10812.7	9330.79	9603.39	10192.8	11033.3	1.3473	0.0146987	0.902367	-0.148214	down
N-Acetylneuraminic Acid(SA)	C11H19NO9	0.6821	117042	94696.6	112470	116991	106472	118992	88199.9	84382.6	83807.4	92620	82326.1	80726.8	1.72871	0.000417782	0.768098	-0.380638	down
P-chlorophenylalanine	C9H10ClNO2	0.8908	98498.6	96236.9	93990.9	96526.4	98394.8	95717.5	95833.5	92797.2	92990.2	96421.1	90929.6	94877.3	1.1708	0.041822	0.973218	-0.0391648	down
1-Phenylethanol	C8H10O	0.5971	210.17	361.04	227.59	245.57	235.27	251.13	135.89	12.06	19.78	16.83	146.71	117.47	1.43747	0.000423217	0.293147	-1.77031	down
2,6-Dimethylaniline	C8H11N	0.7661	118998	164238	148340	172779	164359	151167	131897	129271	131630	131856	130199	130088	1.29575	0.0344412	0.853306	-0.228865	down
4-Propylphenol	C9H12O	0.6183	1.51153e+06	1.50926e+06	1557435	1.54477e+06	1.52735e+06	1.44997e+06	1.50943e+06	1.48034e+06	1.40666e+06	1.4695e+06	1.36375e+06	1.33236e+06	1.24395	0.026144	0.940851	-0.0879623	down
Phenethylamine	C8H11N	0.7123	12592.2	7817.9	13796.5	9945.44	8402.26	13687.4	7608.03	6838.94	7453.84	6777.19	8697.86	9552.51	1.25893	0.0306726	0.708441	-0.49728	down
Cytochalasin H	C30H39NO5	0.7569	6964.85	5654.7	6411.26	5173.72	5172.26	7960.07	343.04	178.09	40.64	1176.26	1527.5	157.91	1.68011	5.02501e-06	0.0916906	-3.44708	down
2,3-Dihydrobenzofuran	C8H8O	0.8866	143077	92868.6	154048	118426	97735.3	172063	87553.4	87008.2	89694.2	80912.3	102087	123135	1.16657	0.046553	0.732943	-0.448228	down
7-Acetoxy-4-methylcoumarin	C12H10O4	0.7201	5295.17	4511.96	5176.3	6004.49	5091.51	5261.98	2618.57	2582.27	2777.33	2698.45	2885.88	3059.94	1.89298	1.45661e-05	0.530367	-0.914938	down
Phenylacetic acid	C8H8O2	0.5823	4268.48	484.15	740.06	2878.72	4179.63	4057.31	346.98	1343.09	691.13	1182.07	596.83	1242.51	1.08706	0.0465953	0.325295	-1.62018	down
Benzaldehyde	C7H6O	0.9296	14813.4	10154.9	15946.5	12326.8	10263.8	17559.5	9413.16	9152.47	9642.07	8863.23	10810.5	12349.4	1.21198	0.0395031	0.742994	-0.428577	down
3,4-Dihydroxymandelic acid	C8H8O5	0.9411	1.41618e+06	1.43232e+06	1.46845e+06	1.47708e+06	1.46173e+06	1.39344e+06	1.40793e+06	1.38254e+06	1.3454e+06	1.40046e+06	1.31375e+06	1.26285e+06	1.38502	0.00989555	0.937999	-0.0923424	down
N,N-Dimethylaniline	C8H11N	0.8293	27625.8	33073.3	23303.8	26801.6	38385.8	26610.7	21769.7	22103.8	20951.1	21817.4	20601	22021.8	1.54196	0.0173633	0.73529	-0.443614	down
Glycine dehydrocholic acid	C26H37NO6	0.618	5353.7	4431.48	4909.57	4085.87	4918.29	4318.86	1229.75	1500.64	1286.81	1660.85	1449.24	1649.28	1.90792	2.4063e-06	0.31325	-1.67461	down
D-Ribono-1,4-lactone	C5H8O5	0.6796	41191	9768.65	11869.4	14508.4	11318.4	16746.3	311.03	9795.41	97.26	2912.62	466.44	5654.37	1.42812	0.0298528	0.182512	-2.45394	down
Sorbitol 6-phosphate	C6H15O9P	0.6601	11287.2	10254.6	10419.9	10294.3	10395.8	10732.9	9715.37	10328.7	8394.29	9652.89	8564.28	10540.6	1.22348	0.0356473	0.902366	-0.148215	down
Docosatrienoic acid	C22H38O2	0.8023	33884.8	35553.4	33552.5	33987.9	32309.8	27920.9	25943.7	24361.4	13460	36148.2	13818.5	28028.7	1.16138	0.0484188	0.718833	-0.476272	down
Tuberonic acid	C12H18O4	0.7105	4319.45	4210.91	4379.84	4271.12	4036.46	4467.77	4244.28	3559.43	4085.58	3469.12	3906.6	3786.33	1.3318	0.0137782	0.897444	-0.156106	down
Sebacic acid	C10H18O4	0.7953	15006.8	7549.89	8585.34	6012.47	9066.57	10366	5158.3	7406.87	4857.86	4586.87	4072.83	6266.86	1.4211	0.0226259	0.571679	-0.806724	down
N-Formylmaleamic acid	C5H5NO4	0.7136	517412	505001	509271	511905	493902	468769	342355	339635	326154	377768	336967	329003	1.89408	3.20574e-08	0.682536	-0.551023	down
FFA(24:8)	C24H30O3	0.747	3382.96	4247.49	7377.25	3860.84	4504.22	10161.2	1162.66	1571.1	53.29	1230.35	56.25	820.52	1.4688	0.00601757	0.145947	-2.77649	down
FFA(22:7)	C22H30O2	0.7741	1587.84	3693.79	4470.97	3848.2	3930.07	1887.04	11.58	263.23	345.61	282.8	27.93	36	1.70031	0.00136005	0.0498071	-4.3275	down
7-[3-(Undeca-2,5-dien-1-yl)oxiran-2-yl]hept-5-enoic acid	C20H32O3	0.7097	2321.45	2300.11	2123.79	1997.35	2284.75	2119.04	110.96	703.36	1034.03	541.02	136.96	1020.19	1.52454	9.49429e-05	0.269769	-1.8902	down
Jamaicamide C	C27H39ClN2O4	0.6749	62764.2	61826.8	46241.4	40930.5	59519.8	49406.9	15752.1	22839.3	17715.8	12759.8	16345.2	11142.9	1.83498	4.15862e-05	0.301086	-1.73175	down
12-Oxo-phytodienoic acid	C18H28O3	0.6962	1644.75	1720.28	1558.8	1652.06	1702.03	1663.5	386.01	152.83	498.71	516.13	413.13	466.7	1.79681	2.07119e-07	0.244785	-2.03041	down
20-HETE	C20H32O3	0.5543	3672.91	3847.03	3675.75	3688.85	3736.92	3722.15	2827.18	2924.27	3254.43	3349.48	2641.45	3170.82	1.67994	0.00121159	0.813102	-0.298492	down
15-HETE	C20H32O3	0.5344	638.98	610.26	709.66	621.68	593.94	710.05	3.29	122.88	128.31	120	121.34	11.48	1.53597	1.07095e-08	0.130594	-2.93684	down
Dodecanedioic Aicd	C12H22O4	0.9337	13710.4	8183.04	7679.61	5841.53	8907.2	9364.82	3914.99	4580.34	4506.79	4292.03	4580.46	7273.21	1.54152	0.0105628	0.542925	-0.881174	down
Oleoyl Ethanolamide-d4	C20H35D4NO2	0.842	325262	333980	371990	362819	318558	336406	312454	316925	311626	318013	312671	312566	1.3679	0.0245566	0.919591	-0.120935	down
DG(10:0/12:0/0:0)	C25H48O5	0.6928	4914.71	2411.92	1845.1	1778.11	1898.92	1348.92	538.24	823.79	714.9	25.33	427.65	34.84	1.39773	0.0132099	0.180646	-2.46877	down
Glycidyl oleate	C21H38O3	0.5832	6306.45	6198.39	5791.39	6173.86	6015.31	5822.46	2270.3	2423.57	2362.57	2672.47	2678.45	2223.55	1.92458	3.48309e-11	0.402968	-1.31126	down
2-Arachidonoylglycerol	C23H38O4	0.8839	5115.51	5114.39	2564.56	3700.89	5582.7	1479.99	2350.83	1876.42	1654.68	2310.92	1921.47	1689.39	1.29371	0.0322016	0.501048	-0.996979	down
MG(22:5/0:0/0:0)	C25H40O4	0.8937	1072.56	861.21	256.18	638.25	617.24	403.68	129.5	108.93	53.06	119.15	262.18	86.48	1.69673	0.00714298	0.197266	-2.34179	down
MG(0:0/22:5/0:0)	C25H40O4	0.7015	3698.76	3788.89	5084.41	4126.71	3340.89	3919.73	8.15	370.3	203.61	281.46	32.62	354.07	1.68819	8.29763e-06	0.0521804	-4.26035	down
LPC(16:1/0:0)	C24H49NO7P	0.5868	3143.27	2171.4	3592.89	3740.09	2651.83	5040.02	1011.7	1115.11	47.14	1718.8	1355.8	1232.73	1.2598	0.00118415	0.318655	-1.64993	down
LPE(17:1/0:0)	C22H44NO7P	0.506	2342.44	3738.54	5077.8	5004.86	3494.88	4824.47	1299.08	2761.11	296.2	534.4	2906.99	307.46	1.40772	0.00212448	0.331056	-1.59485	down
PC(16:0/16:0)	C40H80NO8P	0.8492	71810.5	68863.3	75205.5	75949.5	71397.2	72684.9	61604.1	32285.1	40520.8	84168.5	49209.8	23357.3	1.22202	0.04276	0.667902	-0.582292	down
PC(15:0/20:2(11Z,14Z))	C43H82NO8P	0.8905	1.02514e+06	1.15658e+06	993024	958339	841024	1.00329e+06	679458	192683	51502.8	164079	683022	182559	1.46688	0.00127343	0.326782	-1.6136	down
1-Stearoyl-2-arachidonoyl-sn-glycero-3-phospho-(1'-sn-glycerol)	C44H79O10P	0.5657	116373	81802.3	59276.2	77268.9	122244	58835.2	73120.2	71975.5	7222.36	52332.3	44154.9	38471.5	1.06306	0.0299288	0.556955	-0.844368	down
Methyl 2-(1H-indol-3-yl)acetate	C11H11NO2	0.5927	31149.3	30961	35029.2	30877	31146.9	35118.5	30753.3	27567.8	29561.1	31384.8	28515.5	30547.2	1.18739	0.0310509	0.917892	-0.123603	down
Methoxyindoleacetic Acid	C11H11NO3	0.9221	73990.6	48368.1	77628.6	91791.7	65397.1	76946.5	42053.3	54499.6	47537.8	38668.4	46264.8	48169.9	1.5603	0.00536229	0.638515	-0.647207	down
Indole-3-lactic acid	C11H11NO3	0.9	370719	236315	358332	413235	309106	419411	205523	171068	154445	215603	160535	154391	1.72644	0.000915824	0.5038	-0.989077	down
3-Methyloxindole	C9H9NO	0.6597	228258	223730	241994	231958	245416	223905	228134	217084	213035	230036	216090	226324	1.12509	0.0496767	0.95373	-0.0683465	down
N-Isopropylammelide	C6H10N4O2	0.5522	34684.1	8354.02	11525.7	14026.2	7284.44	7260.07	3795.75	2853.88	732.2	6603.73	2018.47	146.35	1.3832	0.0482172	0.194268	-2.36388	down
Isoprenaline	C11H17NO3	0.6744	9446.2	9196.3	8807.03	8859.99	9475.87	8969.03	8535.77	7997.68	8328.04	8784.35	8743.58	7814.32	1.48151	0.00426164	0.916889	-0.125181	down
Prostaglandin G2	C20H32O6	0.7704	1473.69	1145.15	1220.44	1537.64	1224.26	1280.01	1102.15	1024.78	1046.87	1110.9	967.76	1161.65	1.48737	0.0101695	0.81385	-0.297164	down
Cyclic AMP	C10H12N5O6P	0.6256	9511.83	10189.8	6563.14	6769.87	5239.66	3019.07	370.27	260.2	320.23	4805.73	629.9	9110.54	1.33165	0.0444831	0.375287	-1.41393	down
N6-Succinyl Adenosine	C14H17N5O8	0.954	18400.1	8166.09	18525.7	11690.8	7460.24	18269.9	7497.39	6704.16	7623.32	6826.39	6969.95	7210.95	1.37569	0.0278858	0.519098	-0.945922	down
2-Hydroxy-6-Aminopurine	C5H5N5O	0.7977	17303.5	14205.2	34034.4	13421.1	13366.4	5753.64	2249.11	2220.46	922.35	7088.27	758.23	3091.72	1.60842	0.0156854	0.166491	-2.58648	down
2'-O-methyladenosine	C11H15N5O4	0.8529	206.98	835.91	1919.32	1122.19	900.89	1242.52	143.65	117.02	237.89	130.6	6.27	9.67	1.47115	0.00926316	0.103584	-3.27113	down
5-Methyluridine	C10H14N2O6	0.5244	2100.52	2068.9	1924.74	1963.04	1927.99	1807.64	1265.66	372.08	574.99	899.29	667.44	760.15	1.70641	8.01904e-05	0.384947	-1.37727	down
Guanosine	C19H25Cl2N3O3	0.9357	202368	235145	150417	153469	115292	57111.9	29453.8	33014.6	19102.2	107519	20634	177029	1.27336	0.0379666	0.423234	-1.24047	down
9-[3,4-dihydroxy-5-(hydroxymethyl)oxolan-2-yl]-3H-purine-2,6-dione	C10H12N4O6	0.699	7953.4	3575.15	5250.06	5688.91	3941.85	5980.03	984.83	2496.59	3446.54	3477.97	3720.75	3457.07	1.28574	0.0113849	0.542886	-0.881279	down
Eicosanoyl-EA	C22H45NO2	0.8027	77670.5	77902.1	76487.1	69992	79013.4	79046.1	66899.6	67641.1	66812.1	67069	66624.6	66820.8	1.75677	0.000881827	0.873413	-0.195264	down
DL-Indole-3-lactic acid	C11H11NO3	0.9415	7889.08	6118.5	7484.95	8475.88	6398.98	7940.46	5364.43	4674.44	4432.31	5658.87	4295.43	4040.73	1.69609	0.000302999	0.642464	-0.638312	down
Hododeoxycholic acid	C24H40O4	0.5981	5940.29	6268.67	5152.45	4921.01	3828.19	4643.34	1014.08	2259.86	1546.64	1484.05	1845.03	5302.25	1.53398	0.00432189	0.437404	-1.19296	down
Indole-3-carboxylic acid	C9H7NO2	0.7926	217574	202360	212652	210111	213559	213780	204136	202467	200252	213235	191394	199493	1.25508	0.0223704	0.953497	-0.0687	down
1,3,7-Trimethyluric acid	C8H10N4O3	0.6913	1582.4	1442.87	1575.15	1582.18	1486.14	1587.64	808.2	424.74	949.9	615.21	823.34	1028.51	1.66705	0.000221067	0.502345	-0.993248	down
3,5-Dimethoxy-4-Hydroxycinnamic Acid	C11H12O5	0.558	44920	33281.8	49508.5	59825.2	21902.8	51449.2	20509.1	38705.7	7587.65	43412	29557.9	12744.8	1.06972	0.0494445	0.584609	-0.774457	down
Tridecanedioic acid	C13H24O4	0.8732	42130.7	38262.5	37317.4	32489.9	25110.7	35667.8	19508.3	13246.3	21429.6	29498.7	13676.5	11603.8	1.5421	0.000945306	0.516464	-0.95326	down
Indole-3-pyruvic acid	C11H9NO3	0.9454	28145.5	25359.1	27846.4	28283.7	26873.1	26114.4	23143.2	21011.6	20542.2	22660.2	21403.1	21291.4	1.81328	8.0793e-06	0.799716	-0.32244	down
2-Hexyldecanoic acid	C16H32O2	0.7314	8279.39	7888.18	6785.3	10741.3	9281.76	5920.76	4138.77	6127.64	3494.68	6162.18	2973.05	3118.3	1.55512	0.00215837	0.532032	-0.910414	down
beta-Muricholic acid	C24H40O5	0.5106	468.92	678.4	738.83	675.08	594.13	712.29	9.04	73.26	9.59	15.18	8.71	91.19	1.79423	4.56636e-06	0.0535131	-4.22396	down
DL-2,4-Diaminobutyric acid	C4H10N2O2	0.6652	2154.85	3128.33	3513.47	2462.69	3790.79	3277.74	2.45	3.96	6.98	340.17	30.24	154.96	1.72246	5.32224e-05	0.0293957	-5.08825	down
2-Benzylmalate	C11H12O5	0.7139	13793.1	8892.35	13149.9	16054.3	6227.28	13879	6255.48	9761.22	2839.4	11614.8	7862.66	3718.34	1.12751	0.0351322	0.584088	-0.775743	down
L-2-Hydroxyglutaric acid	C5H8O5	0.6985	1876.48	1939.25	1774.48	1997.46	1821.43	1704.18	626.61	229.09	554.45	281.78	196.22	300.33	1.80906	9.74681e-08	0.196925	-2.34428	down
D-4'-Phosphopantothenate	C9H18NO8P	0.6873	6092.51	5653.02	9534.82	6049	7490.69	10245.5	4362.81	3439.1	3993.54	3269.19	4936.34	6714.06	1.42424	0.0113186	0.592804	-0.754373	down
D-Ribosylnicotinic acid	C11H14NO6	0.5324	7846.58	6310.49	6216.57	6293.09	8018.61	7328.1	5967	6231.13	5642.15	5827.72	6070.43	5867.19	1.38849	0.0243224	0.847482	-0.238746	down
1-deoxyvaleric acid	C15H22O2	0.8519	8071.62	7922.23	8341.16	8146.91	8147.62	7620.9	5437.87	5627.1	4016.93	6672.63	5346.09	5226.41	1.72415	0.000371663	0.669984	-0.577801	down
D-Phenylalanine	C9H11NO2	0.9757	941062	557575	922174	740507	595077	955144	553764	562770	575037	524451	601223	706096	1.18674	0.0425614	0.747811	-0.419255	down
N-Acetyl-5-hydroxytryptamine	C12H14N2O2	0.7521	1642.67	1450.09	1449.18	1429.26	1414.82	1430.46	130.02	134.82	650.89	214.55	124.32	610.69	1.69104	3.25474e-05	0.211569	-2.2408	down
5alpha-Cholest-7-en-3beta-ol	C27H46O	0.5821	1289.64	1254.97	3353.83	1484.52	4901.99	1901.74	6175.93	4446.2	5435.56	4936.58	5120.01	4646.17	1.51413	0.00418649	2.16826	1.11654	up
N-Methylphthalimide	C9H7NO2	0.7199	11.98	428.57	146.92	423.18	84.78	75.16	3216.13	3558.33	2347.67	3210.98	2693.98	2941.14	1.70335	2.23564e-06	15.3497	3.94014	up
4-Methylthiobutanaldoxime	C5H11NOS	0.8952	2355.23	2559.77	2963.19	2068.47	2411.86	3012.3	3304.91	3472.27	3773.28	3534.06	2453.7	3906.32	1.39901	0.00949437	1.33009	0.411521	up
2-Deoxy-scyllo-inosamine	C6H13NO4	0.5339	6093.4	4917	6098.12	3389.85	3795.97	5970.56	9793.98	16805.8	13884.4	6481.9	9181.33	7260.89	1.53017	0.0181537	2.09511	1.06703	up
5-Phosphoribosylamine	C5H12NO7P	0.7337	8748.41	9529.03	9716.22	8407.95	140.41	9461.62	16677	17158.3	17533.3	17824.5	18043.6	18407.7	1.03447	0.00108135	2.29644	1.1994	up
N-Octadecanoyl-L-homoserine lactone	C22H41NO3	0.7002	1317.95	1260.25	1387.2	1267.89	1251.28	1496.72	4341.26	2125.51	1497.05	3010.36	3928.47	3424.12	1.59201	0.0111753	2.29622	1.19926	up
L-a-Lysophosphatidylserine	C24H48NO9P	0.7378	278.01	439.6	166.82	296.89	254.61	421.96	7395.08	5767.15	4723.4	3526.46	2113.53	1859.96	1.84065	0.00661416	13.6637	3.77227	up
D-Homocysteine	C4H9NO2S	0.6313	22120	50.44	23935.8	23784.3	23999.9	61234	84518.8	99571.3	59262.8	77717.3	79604.9	78739.8	1.01907	0.00038139	3.09052	1.62785	up
Oxiglutatione	C20H32N6O12S2	0.776	3857.83	57.86	218.45	2116.63	109.04	103.85	5784.7	3699.11	3018.56	13985.5	11241.7	4233.46	1.47659	0.0224793	6.49214	2.69869	up
Glutathione Oxidized	C20H32N6O12S2	0.9611	22354.1	49080.7	66411.2	33528.4	93418.4	39719.7	278925	178898	212988	178549	215128	89456.5	1.67685	0.00155341	3.78948	1.922	up
S-(5-Adenosy)-L-Homocysteine	C14H20N6O5S	0.8919	671.4	453.73	29.28	91.36	606.49	788.27	4118.13	1422.49	2522.29	1109.42	4619.51	5045.22	1.46908	0.0105218	7.13382	2.83467	up
3-Bromotyrosine	C9H10BrNO3	0.7011	7216.39	7439.17	7188.77	7279.54	7271.53	7226.52	7788.34	7441.95	7967.3	7395.85	7769.17	7988.86	1.54428	0.00563824	1.06257	0.0875618	up
Methyl-tyrosine	C10H13NO3	0.5381	5118.14	3835.6	4448.4	5449.62	5375.65	5730.83	11907.3	9190.34	8380.11	9683.77	16381.7	13177.9	1.73906	0.00271621	2.29389	1.1978	up
N-Acetyl-L-Glutamic Acid	C7H11NO5	0.8676	7939.15	11201.7	11070.8	5921.38	7890.94	11182.1	27846	12909	12432.5	17890.5	17751	40583.8	1.47259	0.0375656	2.34418	1.22908	up
Selenocysteine	C3H7NO2Se	0.6594	9831.79	10075.3	10402.2	10498.6	10571.8	10647.8	12407.7	12002.9	11531.9	13481.9	12056.3	12449.2	1.7561	0.000255144	1.19189	0.25325	up
N-[(Phenylmethoxy)carbonyl]-L-leucyl-N-[(1S)-1-formyl-3-methylbutyl]-D-leucinamide	C26H41N3O5	0.8449	85.95	8256.57	15922.3	790.89	258.91	15293.3	58111.3	61491.6	59388.6	42963.8	57296	48115.7	1.49786	5.73244e-07	8.06165	3.01108	up
N-Arachidonoyl tyrosine	C29H41NO4	0.6418	16977.9	15567.6	9238.11	9919.02	17187.5	7595.69	31306.2	29032	27285.4	18085.3	17252.7	19316.9	1.44522	0.00616655	1.86019	0.895453	up
Aminoparathion	C10H16NO3PS	0.5066	12.21	0.76	9.36	3.51	4.64	5.11	439.39	756.33	6.82	777.75	1060.48	10.64	1.44163	0.0364512	85.7378	6.42186	up
N-(3-(Aminomethyl)benzyl)acetamidine	C10H15N3	0.8261	341.67	2738.59	27.1	2377.03	3568.16	2926.29	13429.1	18706.8	11892	12456.5	9878.79	14379.1	1.36884	5.26441e-05	6.74041	2.75284	up
6-Benzylaminopurine	C12H11N5	0.7022	59.81	535.73	30.42	57.95	472.16	508.01	837.93	1176.98	1112.11	994.64	1145.61	1061.46	1.42633	0.000206688	3.80314	1.92719	up
2,4-Di-tert-butylphenol	C14H22O	0.9547	30006.5	27602.4	29697.2	30674.2	33629.8	29985.8	37700.4	40287.6	37262.7	35962.9	27973.4	40517.1	1.33405	0.0176941	1.20985	0.27483	up
Enterodiol	C18H22O4	0.6626	45396	55749.4	24101.2	37567.7	50183.6	18018.6	108674	57936.4	82921.5	76027.8	96832	79235.3	1.5127	0.000778564	2.17139	1.11862	up
3-Methoxytyramine	C9H13NO2	0.9286	15534.4	46.9	12893.7	8711.66	102.23	9777.95	23848	53639.5	15759.8	27345.8	13722.6	16331.1	1.10972	0.0363519	3.2007	1.67839	up
Cytochalasin B	C29H37NO5	0.7602	626.37	103.21	4260.79	20.74	895.73	1640.44	6885.15	4863.4	5522.84	1041.61	3854.58	5281.85	1.27015	0.0102094	3.637	1.86275	up
Taurolithocholic acid	C26H45NO5S	0.5726	754011	723321	718870	896719	782369	747436	815731	852203	789221	858706	859301	916146	1.14779	0.0394941	1.10136	0.139292	up
Taurodeoxycholic acid	C26H45NO6S	0.7916	1427.64	1299.13	5356.81	2825.98	13785.4	9558.11	16723.8	13998	18636.8	10400.9	10164.6	12258.8	1.33408	0.0108402	2.39929	1.26261	up
D-Allose	C6H12O6	0.7179	83166.7	54788.1	114629	70093.3	49617.3	143271	172169	180555	150712	151849	175385	47133.2	1.04261	0.0405341	1.7026	0.767742	up
4-O-beta-D-Mannopyranosyl-D-glucopyranose	C12H22O11	0.8526	5221.19	3717.38	5611.8	3494.85	3760.71	6658.27	9557.43	16530.6	8232.72	13585.3	10197.2	3500.44	1.3166	0.0283925	2.16425	1.11387	up
D-Sorbitol	C6H14O6	0.7412	23694	13588.1	10288.8	15155.5	16904.3	68544.1	93905.7	62502.9	54974.1	102776	142478	77213.6	1.60322	0.00287952	3.60284	1.84913	up
Cellobiose	C12H22O11	0.7533	148970	106316	150752	101712	119965	227033	370387	607607	299955	523219	382161	106284	1.3948	0.019282	2.6787	1.42153	up
Melezitose	C18H32O16	0.9151	457.22	352.91	523.71	308.84	15.04	43.64	989.75	2848.49	1590.78	781.5	1739.27	2411.82	1.46157	0.00583452	6.09019	2.60649	up
Pyridoxine	C8H11NO3	0.5529	28.39	1696.53	2004.12	29.76	2150.33	1748.41	5762.68	4851.61	4963	5804.63	4716.88	5789.67	1.29199	2.70587e-05	4.16432	2.05808	up
All trans-Retinal	C20H28O	0.7312	3380.64	3054.12	3507.06	3189.46	3128.74	3402.6	7217.78	5766.99	5989.24	4435.43	6415.05	3727.68	1.65378	0.00672773	1.70639	0.770951	up
3-Methylglutarylcarnitine	C13H23NO6	0.719	19.42	7.9	2723.65	13.61	2054.2	18.67	5427.42	15699	15403.6	10165.1	14484.1	678.78	1.5013	0.0120138	12.7873	3.67664	up
Palmitoyl-L-Carnitine	C23H45NO4	0.7088	113.44	398.72	1721.55	1262.33	1476.86	2058.88	10855.3	3791.25	8110.09	9424.45	8150.33	5190.21	1.58522	0.00136385	6.4737	2.69459	up
Carnitine C5:0	C12H23NO4	0.9196	28430.2	24376.1	30000.9	27065.7	27095.1	29596.2	36317.2	36717	38953.7	57123.7	63928	31735.5	1.45572	0.0275089	1.58963	0.66869	up
Carnitine C16:1	C23H43NO4	0.8026	889.02	239.33	2001.96	176.93	980	532.38	23476	27894.7	37313.8	4971.41	11647.2	42648	1.78392	0.0100017	30.6977	4.94006	up
Palmitoyl 3-carbacyclic phosphatidic acid	C20H39O5P	0.6241	49396.1	48710.2	49615.9	49951.2	48227.4	54846	70440.2	105721	65062.7	58356.1	65691.1	81911.9	1.55213	0.0171735	1.48691	0.572315	up
FFA(16:1)	C16H30O2	0.9822	192406	78155.7	68500.8	175210	88537.4	43661.8	377967	152373	377973	115830	149896	342014	1.253	0.03737	2.34512	1.22966	up
Homo-Gamma-Linolenic Acid	C20H34O2	0.6643	1261.57	796.58	1023.42	780	629.6	890.43	1994.91	1932.69	1842.89	1874.35	1949.01	1896.14	1.81115	5.33403e-05	2.13505	1.09427	up
Cis-zeatin-O-glucoside	C16H23N5O6	0.9211	132.55	399.14	297.36	348.5	320.46	391.55	2595.91	2034.28	2661.63	1718.68	1173.2	1433.08	1.8221	0.00111069	6.14788	2.62009	up
Arachidonoyl-N,N-dimethylamide	C22H37NO	0.7661	8690.63	12588.4	8608.73	8839.09	155.21	10.57	67364.9	21887.9	53253.3	8932.33	23406.5	16644.7	1.13067	0.0417492	4.92355	2.2997	up
Pinolenic acid methyl ester	C19H32O2	0.705	6.06833e+06	5.98947e+06	6.04624e+06	6.02163e+06	6.15039e+06	6.07566e+06	7.49606e+06	6.7068e+06	7.25972e+06	7.66589e+06	6.85013e+06	7.57481e+06	1.79454	0.000638791	1.19811	0.260762	up
Oleic acid ethyl ester	C20H38O2	0.6442	3404.49	3139.89	823.75	4452.98	1514.9	6041.38	7510.14	6751.25	7184.31	7542.62	6929.02	7391.23	1.3748	0.0033498	2.23501	1.16028	up
(9E)-9-nitrooctadecenoic Acid	C18H33NO4	0.7165	2133.97	1837.63	1974.57	1781.63	1970.4	2396.95	2448.87	1658.01	4479.42	5415.44	3404.21	5736.96	1.26905	0.0396073	1.9134	0.936142	up
9-Oxo-11-(3-pentyl-2-oxiranyl)-10E-undecenoic acid	C18H30O4	0.7493	6652.89	4758.17	3779.28	4897.84	5927.88	3803.42	8814.32	6635.23	9059.51	6214.66	5325.38	13615	1.29399	0.0426446	1.66549	0.735949	up
AA	C20H32O2	0.9501	297098	144243	155070	206804	255913	129580	268355	257739	235220	232950	327588	359081	1.15346	0.0410479	1.41408	0.499868	up
EPA	C20H30O2	0.7408	19576.5	83.16	23694	17520.7	17551.2	28952.2	72256.2	55224.8	54610.1	34426.7	53122.8	31968.6	1.00022	0.00182398	2.80886	1.48999	up
FFA(14:1)	C14H26O2	0.9533	7208.54	5036.32	3121.11	5437.73	6999.8	2529.71	53883.1	14805.8	26603.4	10567.4	12078.5	21877.3	1.61123	0.03943	4.60932	2.20455	up
FFA(22:5)	C22H34O2	0.6819	21167.4	9715.43	13867.5	13419.9	23721.8	11907.3	48665.6	28642.8	23951.4	17628.7	28278	35824.3	1.40938	0.0179804	1.95088	0.964122	up
FFA(20:3)	C20H34O2	0.9329	15967.3	5280.17	13015.8	9695.19	10519.9	7606.47	23014	13319.4	15065.8	10725.1	17662.3	14439.8	1.17204	0.0441957	1.51771	0.601893	up
1-Monopalmitin	C19H38O4	0.9322	1934.7	2081.69	1805.16	1910.47	1776.5	1829.55	2248.28	2134.48	2264.19	2165.83	2200.23	2224.28	1.71566	0.000424024	1.16751	0.223433	up
MG(22:1(13Z)/0:0/0:0)	C25H48O4	0.8194	788.24	347.09	1139.21	425.87	259.26	6306.25	13141	20898.1	14341.6	10529.7	12654.8	29250.7	1.73002	0.00225043	10.8803	3.44365	up
MG(20:4/0:0/0:0)	C23H38O4	0.826	145.5	524.51	255.41	149.91	31.75	109.79	3404.9	7181.85	6068.78	4896.15	5143.91	2002.24	1.80916	0.00170491	23.5833	4.55969	up
MG(0:0/16:0/0:0)	C19H38O4	0.8505	29209.2	18281.5	16234.1	16838	15727.3	19155.6	63091.9	72106.6	69984.4	77669.2	75491.9	53702.4	1.86903	2.6079e-06	3.56918	1.83559	up
1-Hexadecyl lysophosphatidic acid	C19H41O6P	0.7237	9772.91	5407.99	4947.49	5530.66	7081.52	6571.99	12394	13046.1	11616	8228.72	10370.2	9480.55	1.54811	0.00200332	1.65686	0.728455	up
LPA(16:0/0:0)	C19H39O7P	0.6934	9738.06	10383.1	8205.46	6945.69	4520.97	1454.68	28728.9	23136.1	34331	14733.7	17296.7	12138	1.47332	0.00652552	3.1605	1.66015	up
LPC(O-16:0/2:0)	C26H54NO7P	0.8822	3.49856e+06	4.44705e+06	5.41821e+06	3.94801e+06	4.07788e+06	4.96954e+06	5.70804e+06	9.75291e+06	8.60777e+06	6.58073e+06	5.8351e+06	3.86666e+06	1.26672	0.0433573	1.53082	0.614303	up
Lyso-PAF C-16	C24H52NO6P	0.9395	4699.11	2585.25	365.89	671.93	3460.21	419.22	1934.34	5832.35	4711.29	5056.41	3181.25	4908.11	1.11486	0.0413827	2.10003	1.07041	up
LPC(16:0/0:0)	C24H50NO7P	0.8945	3.3109e+07	3.33621e+07	3.56013e+07	3.30209e+07	3.21718e+07	34863160	5.1505e+07	6.67056e+07	5.72521e+07	3.95744e+07	5.10728e+07	3.48274e+07	1.50811	0.0174747	1.48884	0.574192	up
LPC(16:2/0:0)	C24H46NO7P	0.8931	46014	17007.1	18340.4	368.13	16916	104.17	94174.6	67452.7	46017.8	25661.5	47274.1	78408.8	1.17742	0.00658755	3.63535	1.86209	up
PC(O-16:0/O-2:0)	C26H56NO6P	0.7133	15390.2	14056.1	14906.5	107.64	16546.2	17393.7	32717.2	46354.7	28040.7	32791.7	40932	27568.6	1.04039	0.000330384	2.65822	1.41046	up
LPC(22:6/0:0)	C30H51NO7P	0.7491	3195.31	591.68	807.89	359.71	134.65	10158.5	7398.25	16492.4	1914.56	8806.27	8069.39	9522.49	1.32662	0.0333837	3.42367	1.77554	up
LPC(20:5/0:0)	C28H49NO7P	0.5914	119.63	1800.87	59.13	1971.45	2186.65	73.36	11523.7	11705.5	12465	11079.7	6505.22	11000.3	1.54873	1.62355e-05	10.3492	3.37144	up
LPC(20:4/0:0)	C28H51NO7P	0.8331	103.22	298.29	181.13	6483.09	8997.17	121.21	61202.9	34851.8	46337.6	40353.3	45463.1	32054.6	1.62267	7.27989e-05	16.0814	4.00732	up
LPC(20:2/0:0)	C28H55NO7P	0.8553	39052.4	33063.4	41932.1	41017.5	42567.3	188.83	128757	140843	109486	149864	79550.2	77148.6	1.07214	0.000554777	3.46599	1.79327	up
LPC(18:3/0:0)	C26H49NO7P	0.7166	7075.32	5989.01	6832.17	315.39	7416.44	19483.4	24857.3	30048.3	31583.5	24494.3	26402.8	18431	1.33126	0.00027817	3.3074	1.7257	up
LPC(18:0/0:0)	C26H54NO7P	0.7118	6490.01	9336.29	4660.32	7513.95	2053.85	4811.6	14949.3	12426	12640.2	19147.5	17284	12996.3	1.57957	0.000151663	2.56534	1.35915	up
LPC(0:0/22:5)	C30H53NO7P	0.7606	8055.67	8676.99	8406.73	115.32	8013.15	9352.45	15211.9	22138.6	18027	10552.4	29773.1	12917.8	1.04116	0.0099672	2.54857	1.34969	up
LPC(0:0/20:5)	C28H49NO7P	0.7304	201.44	23262	26857.6	333.29	25399	28883.3	52722.2	77257.4	64210.3	45953.4	52564.9	44633.6	1.17651	0.000422575	3.21472	1.68469	up
LPE(18:2/0:0)	C23H44NO7P	0.9051	367695	154317	240254	256151	50.78	140.1	1.31713e+06	2.13677e+06	306309	1.50927e+06	1.13046e+06	893156	1.17719	0.0077638	7.15987	2.83993	up
Lysope 18:1	C23H46NO7P	0.815	115429	73836	49533.9	60317.6	50182.1	22984.1	170294	180637	202816	99201.6	114403	152478	1.51765	0.00147197	2.47078	1.30497	up
LPE(18:1/0:0)	C23H46NO7P	0.9511	1.17095e+06	582098	600710	778252	628018	154613	1.02415e+06	1.49814e+06	1.28186e+06	940114	1.01483e+06	789231	1.09193	0.028569	1.67278	0.742248	up
LPE(0:0/18:2)	C23H44NO7P	0.9173	498035	331634	325911	280826	292645	61454.1	389153	667524	644039	385578	503744	373137	1.03079	0.0333094	1.65494	0.726778	up
LPE(0:0/18:0)	C23H48NO7P	0.8816	217982	148264	105703	110620	133242	27281	251696	280377	239475	180251	150870	215588	1.14211	0.0144835	1.77401	0.827016	up
LPE(0:0/16:1)	C21H42NO7P	0.8677	62138.9	90036.8	48125.7	44686.4	26771.7	7617.19	157012	125907	290918	77878.4	88984.5	68705.2	1.29536	0.0481621	2.89718	1.53465	up
LPS(18:1/0:0)	C24H46NO9P	0.6446	3943.18	3227.53	262.61	2850.49	2973.29	154.95	6083.78	5587.98	6639.4	4190.08	2963.86	4934.36	1.07835	0.00832331	2.26658	1.18052	up
1-Octadecyl lysophosphatidic acid	C21H45O6P	0.7076	23127.6	19332.1	263.15	269.61	30171.3	26190.2	57179.6	185197	92311.2	45139	79123.8	28352	1.20853	0.0356826	4.90472	2.29417	up
PA(22:1(13Z)/16:1(9Z))	C41H77O8P	0.8477	1225.26	325.34	127.98	535.86	2653.1	1718.45	2993.65	6142.38	10888.6	4402.43	5322.14	7993.47	1.52541	0.00487272	5.73075	2.51873	up
PA(20:4(5Z,8Z,11Z,14Z)/20:4(5Z,8Z,11Z,14Z))	C43H69O8P	0.6693	620.59	1913.18	1547.29	2054.65	1181.26	809.14	7272.29	5771.14	5259.78	7429.05	6732.22	7347.18	1.79673	1.3654e-06	4.89923	2.29255	up
LysoPA(18:2(9Z,12Z)/0:0)	C21H39O7P	0.7869	2700.5	4988.54	2124.93	560.15	60.85	78.06	6713.78	4854.64	3994.41	3515.82	4343.87	4051.91	1.21502	0.0145833	2.61337	1.38591	up
Azelaoyl PAF	C33H66NO9P	0.6396	339.51	1225.01	5589.98	3775.68	758.09	273.61	30810.5	27184.7	30526.9	31972.4	29727.9	28527	1.74505	7.0105e-10	14.9433	3.90142	up
1-(11Z-docosenoyl)-glycero-3-phosphate	C25H49O7P	0.6807	36457.9	23084.7	19509	15275.2	26325	7379.38	32981.7	61837.6	39680.7	33994.3	28596.6	29420.9	1.20813	0.0310702	1.76919	0.82309	up
1-Hexadecyl-2-azelaoyl-sn-glycero-3-phosphocholine	C33H66NO9P	0.7136	5468.6	4634.65	4297.77	4808.58	5691.03	151.85	7682.92	7955.33	8013.31	10859	7446.81	11849.2	1.00217	0.00177635	2.14776	1.10283	up
PC(8:0/8:0)	C24H48NO8P	0.8995	21692.6	115884	833.21	3548.32	7008.1	1251.89	313752	413423	360559	249510	267539	230112	1.62709	2.57268e-05	12.2149	3.61057	up
1-Palmitoyl-2-linoleoyl-sn-glycero-3-phosphocholine	C42H80NO8P	0.8738	3264.29	2333.11	5101.18	338.17	531.46	14852.7	51888.5	41947.8	52867.8	46120.9	38199.3	36537.7	1.68234	8.62486e-07	10.1269	3.34012	up
1-O-Hexadecyl-2-O-(4Z,7Z,10Z,13Z,16Z,19Z-docosahexaenoyl)-sn-glyceryl-3-phosphorylcholine	C46H82NO7P	0.8832	297.58	521.6	9778.63	9331.24	8458.62	9801.99	8467.73	11058.9	12532.5	10313.7	14540.1	15438.3	1.00018	0.031198	1.89452	0.921835	up
PC(20:2(11Z,14Z)/22:0)	C50H96NO8P	0.7596	1751.22	1778.46	37.84	80.98	2457.2	2306.89	6305.17	9174.13	6370.74	6691.84	6611.64	3383.7	1.30601	0.000407569	4.5809	2.19563	up
PC(18:4(6Z,9Z,12Z,15Z)/22:2(13Z,16Z))	C48H84NO8P	0.6599	611.09	1602.15	1104.59	228.35	21017	464.06	79987.7	148765	72238.2	63676.6	167307	138157	1.74569	0.00174796	26.7761	4.74288	up
PC(18:2(9Z,12Z)/22:0)	C48H92NO8P	0.5391	5404.25	5384.51	5383.71	93.1	6005.04	37.59	15019.1	14825.2	11829	15101.9	14785.7	11173.1	1.21049	6.10338e-05	3.70868	1.89091	up
PC(15:0/22:2(13Z,16Z))	C45H86NO8P	0.6504	4679.66	2715.5	6131.98	667.61	4783.7	1676.02	36447.9	32023	14836.5	23932.7	21503.6	22288.4	1.72727	0.000713422	7.31232	2.87033	up
PC(15:0/18:1(11Z))	C41H80NO8P	0.9364	56.55	18678.8	20976.5	262.27	307.07	598.58	66064.6	144680	47196.7	164168	84499.3	96973	1.59717	0.00333227	14.7648	3.88409	up
PC(14:0/15:0)	C37H74NO8P	0.6932	2446.25	12228.2	298.26	773.97	537.11	520.53	38877.5	37110.7	49126.5	32484.4	46883.1	57845.6	1.72838	1.93212e-05	15.6107	3.96447	up
1-O-Palmitoyl-2-O-acetyl-sn-glycero-3-phosphorylcholine	C26H52NO8P	0.7521	4668.36	1659.6	4514.27	12489.8	18591.4	16326.2	39700.9	41024.4	32661.8	40809.6	29246	28247.4	1.51424	5.40076e-05	3.63418	1.86163	up
Glycerophospho-N-Palmitoyl Ethanolamine	C21H44NO7P	0.7809	24538	18181.1	8963.4	12996.9	15152.5	6390.1	24880.9	26219.5	33930.4	20028.9	22507.5	25977.5	1.3407	0.00760244	1.7808	0.832529	up
PE(20:4(5Z,8Z,11Z,14Z)/14:1(9Z))	C39H68NO8P	0.5634	116.5	45.65	151.49	87.51	213.17	142.79	2372.29	2658.84	50.29	2458.92	4331.16	71.02	1.12776	0.0400604	15.7738	3.97946	up
PE(17:1(9Z)/0:0)	C22H44NO7P	0.7884	35654.7	38120.8	40277.5	39565.9	189.78	48634.9	106360	120355	76565.4	94811.8	110342	47407.6	1.00645	0.00161536	2.74566	1.45715	up
LPC(0:0/20:4)	C28H51NO7P	0.6913	99018.1	641.59	114109	103560	103181	108481	265637	467212	375028	216953	287385	196567	1.09695	0.0024668	3.41931	1.7737	up
LPE(22:5/0:0)	C27H46NO7P	0.9246	30935.7	30808.9	23850.2	20098	36479.9	10662.6	59494.4	86777.2	45010.5	51017.6	64707.2	39894.4	1.5083	0.00356595	2.26977	1.18255	up
Khellin	C14H12O5	0.7074	29427.8	29452.1	29626.4	29423.1	29433.4	29574	32267.3	31163.3	31795.3	33154.4	29273.5	30148.2	1.38479	0.0260012	1.06141	0.0859793	up
4-methyl-2-oxovaleric Acid	C6H10O3	0.7656	12.94	678.2	697.72	11.64	882.33	4.52	8156.02	12237.6	2369.99	5007.66	5227.35	1038.32	1.48351	0.0238857	14.8805	3.89535	up
Protoporphyrinogen IX	C34H40N4O4	0.5675	12199.2	11909.5	5753.03	7685.98	8681.07	3582.97	12816.2	14062.6	16405	10079.5	12673	14162.4	1.24358	0.0136918	1.61004	0.687093	up
Calcimycin	C29H37N3O6	0.7838	835.08	326.61	24667.8	16800.9	20774.4	26445.9	34394.9	56181	48243.6	48020.2	44203.2	35174.4	1.18125	0.000697908	2.96289	1.567	up
Lumichrome	C12H10N4O2	0.9313	10196.9	6091.54	4301.26	6923.26	4652.48	7167.29	11435	10613.2	10457.2	8492.48	7803.23	10154.5	1.34904	0.0123813	1.49889	0.583898	up
Indole-5-carboxylic acid	C9H7NO2	0.6784	351.03	345.12	5411.16	622.79	249.51	8585.14	9456.54	12098.8	7953.11	2429.6	9670.5	8321.32	1.37868	0.015476	3.20788	1.68162	up
2'-Deoxyuridine 5'-monophosphate	C9H13N2O8P	0.7172	167.44	412.63	2033.4	327.88	1219.34	1992.52	13705.7	4181.49	8871.96	4751.08	8270.9	6743.19	1.66492	0.0042682	7.56099	2.91858	up
Flavin Single Nucleotide(FMN)	C17H21N4O9P	0.7725	194.05	63.6	79.14	74.51	66.49	40.98	9730.6	9623.38	7758.31	4792.64	6748.87	5818.77	1.91043	0.000292922	85.727	6.42168	up
[(2R,3S,4R,5R)-3,4-dihydroxy-5-[6-(methylamino)purin-9-yl]oxolan-2-yl]methyl dihydrogen phosphate	C11H16N5O7P	0.8771	98.97	60.03	119.65	51.93	136.68	72.35	10576.1	8965.13	10688.2	8853.01	9622.33	10857.8	1.92641	1.31474e-06	110.381	6.78634	up
2'-Deoxyguanosine 5'-monophosphate	C10H14N5O7P	0.5646	940.11	710.61	5432.22	995.84	1152.05	6631.65	16485.7	14204.3	9651.52	3042.87	10854	1435.09	1.23084	0.0426294	3.50976	1.81137	up
S-Adenosyl-L-homocysteine	C14H20N6O5S	0.6856	17047.7	17560.4	18326	18281	17489.4	17530.4	26965.7	22360.9	15287.4	39961.7	39292	28577.6	1.28983	0.0374181	1.62324	0.698881	up
2'-Deoxyadenosine-5'-Monophosphate	C10H14N5O6P	0.8598	3028.38	3758.08	3196.25	36.16	3465.83	158.44	7581.47	2673.47	6112.82	7817.32	8644.59	6363.99	1.13216	0.00352066	2.87277	1.52244	up
Adenosine 5'-Monophosphate	C10H14N5O7P	0.8839	374.28	69.61	5.16	231.37	121.19	149.28	6762.13	5286.03	4257.31	719.43	5241.78	1660.36	1.61316	0.00998507	25.1628	4.65322	up
Uridine-5'-monophosphate	C9H13N2O9P	0.9164	4649.52	4983.99	3724.46	8862.42	7113.2	3414.07	12007.2	9730.68	5586.37	8289.57	9661.69	6180.73	1.15631	0.0389128	1.5713	0.651955	up
Cytarabine	C9H13N3O5	0.7584	15234.9	11554.1	12655.4	10000.9	11977.7	10403.1	21762.6	15301.4	15518	12138.6	14264.1	15177.7	1.27745	0.0401508	1.31098	0.390643	up
3,7-dihydropurin-6-one	C5H4N4O	0.9239	2920.96	1952.62	496.98	1475.62	54.15	2936.6	3298.55	3458.93	4692.89	2802.78	2606.99	4727.42	1.07115	0.0109068	2.19454	1.13392	up
Nicotinate mononucleotide	C11H15NO9P	0.7368	62.55	4289.59	182.08	3858.75	254.81	211.8	31968.2	27295.8	35110.4	29342	29712.6	34085.1	1.68772	1.22802e-08	21.1651	4.40362	up
Dehydrocholic acid	C24H34O5	0.7475	11998.4	8245.6	9530.83	8537.82	9129.62	5613.89	23098.8	18615.3	19535.4	15218.2	19435.4	15265	1.73246	0.000110761	2.09529	1.06715	up
D-Ribulose 5-phosphate	C5H11O8P	0.6689	5913.87	5922.57	6539.48	6465.1	6975.79	6893.77	7170.1	6963.27	7155.71	7779.54	6780.85	6698.61	1.23864	0.0264736	1.09913	0.136366	up
Kynurenic acid	C10H7NO3	0.8654	9878.48	9877.68	9212.59	8565.13	9316.76	10208.9	11257.9	10129.8	11133.3	11667.2	10844.5	10277.3	1.52906	0.00248768	1.14459	0.194835	up
Levocarnitine	C7H15NO3	0.9847	8374.32	9670.84	12445.7	109.76	9084.35	75.28	12395.2	15028.5	15071.3	20265	13073.1	8979.2	1.01534	0.0188702	2.13309	1.09295	up
2-Oxoglutaric Acid	C5H6O5	0.6073	6167.87	4494.81	5308.8	3948.25	2851.43	10018.1	13749.2	8957.53	11941.8	7915.3	8230.15	10395	1.46781	0.00667463	1.86613	0.900048	up
3R-[[(4-Fluorophenyl)sulfonyl]amino]-1,2,3,4-tetrahydro-9H-carbazole-9-propanoic acid	C21H21FN2O4S	0.7696	96114	96013.4	97239.3	95706.9	96278	96602.2	114503	108998	106568	111314	105757	113397	1.84714	0.000191106	1.14289	0.192684	up
5-Hydroxyindole-3-acetic acid	C10H9NO3	0.6452	27933.5	29965.7	30129.4	28071.5	30997.6	29811.9	33313.2	34217.4	33202.9	33328.9	30599.5	32882.2	1.62994	0.000644743	1.11664	0.159162	up
3-Dehydroquinic acid	C7H10O6	0.6212	54142.1	37953.7	55845.8	37308.6	42977.5	79082.9	135229	220351	107698	186858	138183	36137.3	1.37293	0.0203489	2.68281	1.42374	up
Bis(2-ethylhexyl) adipate	C22H42O4	0.543	720.02	150.39	141.38	42.48	1360.57	1782.44	7587.39	6877.73	7696.22	7963.32	6860.13	8997.14	1.6497	2.2367e-08	10.9552	3.45354	up
Hemine	C34H32ClFeN4O4	0.7321	14112.8	675.38	16444.4	34.02	40.99	208.11	132822	137206	139935	203086	199958	154744	1.66003	4.03257e-05	30.707	4.94049	up
Citramalate	C5H8O5	0.5613	5326.62	16.89	4284.22	40.87	5329.61	5692.03	9937.36	8166.99	3960.17	9325.73	9191.35	9569.94	1.04166	0.006654	2.42392	1.27734	up
Tris(2-chloroethyl)phosphate	C6H12Cl3O4P	0.7365	15700.3	18134.3	16442.8	16211.2	17815.2	14761.8	17744.4	17937.8	17786.3	17967.3	18149.9	18209.1	1.24217	0.0379735	1.08812	0.121832	up
Dihydropteroate	C14H14N6O3	0.551	2199.38	20.72	2895.87	1979.26	411.06	2994.64	4721.44	4971.05	5718.48	5521.35	2909.87	5404.81	1.11612	0.000919926	2.78518	1.47777	up
Scymnol	C27H48O6	0.6589	40.71	89.13	797.3	406.68	37.87	39.32	5663.86	3695.1	2595.83	3500.38	3712.47	5335.54	1.74577	0.000311235	17.3657	4.11817	up
L-carnitine	C7H15NO3	0.9063	31242.6	31392.9	56231.2	17448.6	8849.09	19743	57953.8	41305.9	56419.3	47231.4	53598	41619.7	1.32399	0.020019	1.80785	0.854277	up
Kojibiose	C12H22O11	0.7833	22.41	2310.88	3022.73	3336.08	36.72	3858.33	6544.51	10563.1	4842.11	10568.3	6446.14	819.57	1.03552	0.0289469	3.16067	1.66023	up
D-Maltotetraose	C24H42O21	0.7294	10424.1	6168.58	8369.91	5775.68	6873.8	18399.9	29432.8	4953.61	25625.6	31308.8	24350.4	10795.6	1.09107	0.0440598	2.25785	1.17495	up
3-Dehydrosphinganine	C18H37NO2	0.643	39.21	3080.28	4568.72	4065.81	81.17	3872.66	9115.41	9323.9	9145.47	8291.74	8167.73	9929.01	1.21983	0.000328335	3.43607	1.78076	up
Glycerophosphocholine	C8H20NO6P	0.8697	12680.3	9905.67	12970.6	9326.38	9507.46	9613.84	18700.6	13850.7	14187.1	10756	12956.4	13227	1.3153	0.0310839	1.30738	0.386678	up
