# Supplementary material for: Elevation-associated shifts in plasma metabolite abundance and lung gene expression in the Xizang plateau frog, Nanorana parkeri
Source: BMC Genomics. 2026 Jan 20;27:193. doi: 10.1186/s12864-026-12553-w (PMC12903291; doi:10.1186/s12864-026-12553-w)
Supplement: Supplementary file 4 — Supplementary Material 4. [file 12864_2026_12553_MOESM4_ESM.xlsx]

## Sheet: Supplementary Table S3
Supplementary Table S3 Differentially expressed genes (DEGs) identified in the lung of Nanorana parkeri from higher and lower elevations
Gene_id	Gene_name	High_lung1	High_lung2	High_lung3	High_lung4	Low_lung1	Low_lung2	Low_lung3	Low_lung4	Mean_High_lung	Mean_Low_lung	log2FoldChange	pvalue	FDR	Type
novel.833	-	0	0	0	0	0	233.334	473.306	0	0	176.66	-23.6861	2.56e-12	6.89e-10	Down
novel.3393	-	0.895882	0	0.926702	0	1253.84	1364.26	3.47168	1654.59	0.455646	1069.04	-11.197	2.84e-17	2.64e-14	Down
108791974	LOC108791974	0	1.88868	0	0	134.031	234.327	94.8927	120.613	0.472171	145.966	-8.32736	1.16e-14	6.08e-12	Down
108801061	LOC108801061	0	0.944342	0	0	73.5008	68.5107	0	196.27	0.236085	84.5704	-8.26078	0.000123661	0.00257958	Down
novel.2600	-	1.79176	0	0	0	250.767	121.135	5.78614	78.9467	0.447941	114.159	-7.97268	8.44e-07	4.43e-05	Down
novel.2303	-	0.895882	0.944342	7.41362	11.3302	1329.5	1251.07	498.765	1549.33	5.14602	1157.16	-7.80719	1.2e-23	3.18e-20	Down
novel.298	-	0	0	0	0	33.5077	48.6526	55.5469	0	0	34.4268	-7.68546	0.00159765	0.0188762	Down
108795419	LOC108795419	0	0	0	0	0	20.8511	18.5156	54.8241	0	23.5477	-7.13746	0.00330437	0.0325371	Down
novel.1851	-	0	0	0	0	22.6988	22.8369	46.2891	0	0	22.9562	-7.10059	0.00275661	0.0283244	Down
108801818	LOC108801818	0	0	0	2.61467	147.002	42.6951	1.15723	173.244	0.653667	91.0245	-7.10038	0.00010705	0.00230124	Down
108797587	CCNB1	0	0.944342	0	0	49.7211	26.8086	42.8174	28.5085	0.236085	36.9639	-7.06533	3.29e-10	5.9e-08	Down
novel.3080	-	2.68765	0	131.592	0	5844.39	6451.92	20.8301	4685.27	33.5698	4250.6	-6.98449	0.00173239	0.0201245	Down
novel.2710	-	0	0	0	0	20.537	33.7589	15.044	14.2543	0	20.8985	-6.96873	6.63e-09	7.69e-07	Down
novel.2683	-	0	0	0	0	12.9707	26.8086	18.5156	16.4472	0	18.6855	-6.80581	1.4e-08	1.43e-06	Down
novel.872	-	0	0	0	0	12.9707	21.844	15.044	24.1226	0	18.4953	-6.79033	1.48e-08	1.5e-06	Down
novel.1191	-	0	0	0	0	5.40447	14.8936	41.6602	10.9648	0	18.2308	-6.76534	3.21e-07	1.94e-05	Down
108801532	LOC108801532	0	0.944342	0	0	15.1325	11.9149	48.6036	35.0874	0.236085	27.6846	-6.64628	4.07e-08	3.55e-06	Down
novel.301	-	0.895882	0	0	0.871556	36.7504	61.5604	82.1632	0	0.441859	45.1185	-6.63821	1.44e-06	6.94e-05	Down
novel.3163	-	0	0	0	0	7.56626	17.8724	35.8741	0	0	15.3282	-6.51696	3.67e-05	0.000980499	Down
108787963	LOC108787963	0	0	0	0	6.48536	22.8369	15.044	9.86834	0	13.5586	-6.34351	9.2e-07	4.72e-05	Down
108793887	SLC4A5	0.895882	0	0	0	25.9414	28.7944	10.4151	20.8332	0.22397	21.496	-6.28772	1.24e-07	9.14e-06	Down
108800212	LOC108800212	1.79176	0.944342	7.41362	0.871556	232.392	7.94327	579.771	8.77186	2.75532	207.22	-6.23486	1.39e-05	0.000449629	Down
novel.2272	-	16.1259	33.9963	30.5812	29.6329	969.562	2296.6	1488.19	3301.51	27.5841	2013.97	-6.19122	1.03e-62	2.11e-58	Down
novel.1834	-	0	0	0	0	10.8089	26.8086	0	10.9648	0	12.1456	-6.18611	9.69e-05	0.00212846	Down
108792898	GPLD1	0	0.944342	0	0	16.2134	10.922	27.7735	23.0261	0.236085	19.4837	-6.13948	2.9e-07	1.82e-05	Down
108798752	LOC108798752	0	0	0	6.97245	185.914	69.5036	6.94337	222.586	1.74311	121.237	-6.11052	0.000588977	0.00876169	Down
novel.408	-	0	0	0.926702	0	18.3752	20.8511	5.78614	24.1226	0.231676	17.2838	-5.97256	1.52e-06	7.23e-05	Down
novel.3683	-	0	0	0	0	12.9707	1.98582	23.1446	3.28945	0	10.3476	-5.94675	7.02e-05	0.0016567	Down
novel.1654	-	286.682	205.866	292.838	315.503	15295.7	21281	1108.62	28761.8	275.222	16611.8	-5.91544	9.24e-14	3.56e-11	Down
108791849	LOC108791849	38.5229	2.83302	13.9005	4.35778	261.576	1202.41	1235.92	790.564	14.9036	872.618	-5.87086	1.83e-11	4.35e-09	Down
novel.2921	-	0	0	0	0	7.56626	3.97164	19.6729	7.67537	0	9.72153	-5.8561	2.69e-05	0.000761313	Down
108787383	LOC108787383	0	4.72171	1.8534	0	85.3906	98.298	67.1192	118.42	1.64378	92.307	-5.85113	4.37e-19	5.25e-16	Down
108804893	LOC108804893	0	0	0	0	2.16179	7.94327	23.1446	4.38593	0	9.40889	-5.81033	0.000100466	0.00218267	Down
novel.2608	-	0	0	0	0	0	12.9078	6.94337	16.4472	0	9.0746	-5.76287	0.000466052	0.00737236	Down
108789313	LOC108789313	0	0	0	0	20.537	10.922	0	3.28945	0	8.68711	-5.70129	0.000871705	0.011839	Down
108785321	LOC108785321	0	0	0	0	6.48536	15.8865	1.15723	10.9648	0	8.62349	-5.69294	0.000145587	0.00295251	Down
108789212	LOC108789212	10.7506	7.55473	46.3351	3.48622	1893.73	898.583	16.2012	685.301	17.0317	873.453	-5.68113	2.82e-06	0.000120738	Down
108799332	LOC108799332	0	0	0	0	14.0516	7.94327	0	12.0613	0	8.51405	-5.67149	0.000556946	0.00841268	Down
novel.1232	-	0	0.944342	0	0.871556	12.9707	40.7093	23.1446	7.67537	0.453974	21.125	-5.54318	6.79e-06	0.00024574	Down
novel.1390	-	0	0	0	0	12.9707	13.9007	1.15723	2.19296	0	7.55541	-5.50223	0.000558089	0.00842239	Down
novel.3205	-	0	0.944342	0	0	9.72804	0.992909	38.1885	0	0.236085	12.2274	-5.46709	0.00138454	0.0169718	Down
novel.2714	-	0	0.944342	1.8534	1.74311	64.8536	101.277	27.7735	4.38593	1.13521	49.5724	-5.44986	3.36e-08	3.03e-06	Down
novel.746	-	0	1.88868	0	1.74311	99.4422	34.7518	8.10059	12.0613	0.907949	38.589	-5.40977	4.9e-07	2.73e-05	Down
novel.3992	-	0	0	0	0	11.8898	4.96455	11.5723	0	0	7.10666	-5.40763	0.00163384	0.0192202	Down
novel.3136	-	0	0	0	0	0	1.98582	1.15723	25.2191	0	7.09053	-5.40518	0.00573915	0.0481335	Down
108789314	BPIFB2	0	0	3.70681	0	70.2581	39.7164	32.4024	8.77186	0.926702	37.7872	-5.36868	1.62e-07	1.12e-05	Down
novel.1723	-	0	0	0	0	7.56626	2.97873	3.47168	13.1578	0	6.79361	-5.34303	0.000370639	0.00621445	Down
novel.2648	-	0.895882	0	0.926702	0	7.56626	26.8086	27.7735	8.77186	0.455646	17.73	-5.28418	2.13e-05	0.000629006	Down
108799224	LOC108799224	6.27117	0.944342	94.5237	0	1150.07	919.434	10.4151	1790.56	25.4348	967.619	-5.24983	0.00384849	0.0360357	Down
novel.394	-	0.895882	0	0	0	9.72804	8.93618	23.1446	0	0.22397	10.4522	-5.24216	0.000743674	0.0104596	Down
novel.1653	-	37.627	38.718	99.1572	95.8712	508.02	2237.02	195.571	7268.58	67.8433	2552.3	-5.23336	4.18e-07	2.41e-05	Down
108783820	SLC1A7	1.79176	0.944342	0	0	16.2134	32.766	39.3457	13.1578	0.684026	25.3707	-5.21673	4.17e-07	2.41e-05	Down
novel.666	-	0	1.88868	0	0	16.2134	5.95746	39.3457	5.48241	0.472171	16.7498	-5.19321	0.000110132	0.0023576	Down
108801094	LOC108801094	581.427	408.9	7884.38	95.8712	115517	139375	1661.78	59049.9	2242.65	78900.9	-5.13678	0.000120173	0.00252486	Down
novel.1055	-	67.1911	145.429	118.618	131.605	3417.79	6056.75	380.728	5988.98	115.711	3961.06	-5.09737	1.38e-11	3.31e-09	Down
108790200	LOC108790200	0	0	0	0	4.32357	4.96455	5.78614	7.67537	0	5.68741	-5.08684	0.000587365	0.00876169	Down
novel.1278	-	10.7506	8.49907	12.9738	1.74311	848.502	163.83	97.2071	23.0261	8.49165	283.141	-5.06064	3.2e-06	0.000133683	Down
novel.2078	-	0	0	0	0.871556	21.6179	5.95746	8.10059	1.09648	0.217889	9.1931	-5.05894	0.000599756	0.00889485	Down
108791621	LOC108791621	0	0	0	0	3.24268	11.9149	0	6.57889	0	5.43412	-5.02718	0.00588894	0.0490042	Down
novel.3017	-	0	0	0	0	2.16179	8.93618	8.10059	2.19296	0	5.34788	-5.00029	0.00177034	0.0204179	Down
novel.1401	-	0.895882	0	0	1.74311	38.9122	13.9007	24.3018	5.48241	0.659748	20.6493	-4.93268	9.74e-06	0.00033616	Down
108788187	LOC108788187	0	0.944342	0	0.871556	18.3752	19.8582	10.4151	6.57889	0.453974	13.8068	-4.92996	6.9e-05	0.00163373	Down
novel.3967	-	51.9612	31.1633	39.8482	24.4036	3138.92	884.682	21.9873	430.917	36.844	1119.13	-4.92484	7.72e-06	0.000276876	Down
108796938	SPHKAP	1.79176	0.944342	0	0	8.64715	14.8936	35.8741	20.8332	0.684026	20.062	-4.87492	5.41e-06	0.00020374	Down
108791786	TMEM88B	0	0	0	0.871556	3.24268	10.922	3.47168	14.2543	0.217889	7.97266	-4.8566	0.000615912	0.00904252	Down
108803518	LOC108803518	106.61	87.8238	130.665	28.7613	2829.78	2940	89.1065	4300.4	88.465	2539.82	-4.84363	4.44e-07	2.52e-05	Down
108802809	LOC108802809	0	0	0.926702	0.871556	25.9414	2.97873	18.5156	4.38593	0.449565	12.9554	-4.83263	0.000371089	0.00621688	Down
108795404	LOC108795404	0	0	0	0	2.16179	0.992909	10.4151	5.48241	0	4.76304	-4.8254	0.00463161	0.0408229	Down
108803217	ARC	0	0.944342	1.8534	0	7.56626	19.8582	28.9307	20.8332	0.699437	19.2971	-4.8132	5.75e-06	0.000214108	Down
108799378	B4GALNT2	7.16706	0	0	2.61467	76.7434	103.263	6.94337	87.7186	2.44543	68.667	-4.80521	0.000199199	0.00378423	Down
108797350	LOC108797350	0	0.944342	0.926702	0	3.24268	27.8015	2.31446	14.2543	0.467761	11.9032	-4.70907	0.00078526	0.010938	Down
108804010	LOC108804010	5.37529	0.944342	13.9005	6.10089	359.938	141.986	13.8867	169.955	6.58027	171.441	-4.70327	2.9e-06	0.000123315	Down
108793623	LOC108793623	17.0218	44.3841	29.6545	12.2018	1044.14	448.795	20.8301	1074.55	25.8155	647.08	-4.64842	2.67e-06	0.000115044	Down
108799589	LOC108799589	0	0	0.926702	0	2.16179	14.8936	1.15723	8.77186	0.231676	6.74613	-4.61905	0.00290445	0.0295098	Down
novel.623	-	0	0.944342	0	0	17.2943	1.98582	3.47168	3.28945	0.236085	6.51031	-4.56064	0.00304048	0.0305274	Down
novel.3189	-	0	0.944342	1.8534	0	21.6179	19.8582	0	23.0261	0.699437	16.1255	-4.55052	0.000495483	0.00774083	Down
novel.3078	-	1.79176	0	0	0	19.4561	6.95036	11.5723	4.38593	0.447941	10.5912	-4.5412	0.000704858	0.0100241	Down
108796133	LOC108796133	0	3.77737	0	0	35.6695	21.844	3.47168	23.0261	0.944342	21.0028	-4.50876	6.55e-05	0.0015787	Down
108801844	LOC108801844	12.5423	47.2171	63.0158	5.22934	1200.87	569.93	23.1446	1075.65	32.0011	717.399	-4.48728	5.88e-05	0.00144112	Down
108801230	LOC108801230	0	0	0	0.871556	4.32357	7.94327	4.62891	7.67537	0.217889	6.14278	-4.47999	0.00145962	0.0176275	Down
108801843	LOC108801843	225.762	355.072	343.807	147.293	8134.81	7490.51	944.298	5028.47	267.984	5399.52	-4.33275	2.52e-11	5.72e-09	Down
108792449	LOC108792449	0	2.83302	0	6.10089	50.802	64.5391	18.5156	43.8593	2.23348	44.429	-4.30294	1.69e-08	1.66e-06	Down
108794795	DERL3	0	0.944342	2.78011	0.871556	14.0516	33.7589	9.25782	30.7015	1.149	21.9425	-4.26958	3.2e-06	0.000133683	Down
novel.724	-	4.47941	5.66605	12.9738	13.0733	204.289	229.362	40.503	190.788	9.04816	166.235	-4.19837	3.36e-15	1.96e-12	Down
novel.3135	-	0.895882	0.944342	0	1.74311	3.24268	51.6313	0	9.86834	0.895834	16.1856	-4.17082	0.00209901	0.0229968	Down
108802810	LOC108802810	0	3.77737	0	0	37.8313	5.95746	18.5156	4.38593	0.944342	16.6726	-4.16965	0.000611997	0.00899799	Down
108786598	LOC108786598	414.793	272.915	1830.24	176.926	16331.2	18457.2	944.298	12651.2	673.718	12096	-4.16627	1.24e-05	0.000412723	Down
novel.1935	-	0.895882	2.83302	1.8534	1.74311	60.53	29.7873	12.7295	25.2191	1.83136	32.0665	-4.13849	5.73e-08	4.72e-06	Down
108796170	LOC108796170	1600.94	2282.47	3624.33	2856.96	45105.7	71055.6	6487.42	59886.6	2591.18	45633.8	-4.13843	7.23e-10	1.09e-07	Down
108804861	LOC108804861	0	0.944342	3.70681	1.74311	22.6988	18.8653	8.10059	61.403	1.59857	27.7669	-4.12276	4.26e-06	0.00016837	Down
novel.2271	-	3.58353	0.944342	4.63351	1.74311	91.876	44.6809	0	46.0522	2.72612	45.6523	-4.06644	2.36e-05	0.000687668	Down
novel.3525	-	0.895882	0.944342	0.926702	6.10089	9.72804	40.7093	65.962	31.798	2.21695	37.0493	-4.04405	4.72e-07	2.64e-05	Down
108794608	LOC108794608	1239.9	1395.74	4156.26	1021.46	55053.2	32049.1	2587.56	35076.5	1953.34	31191.6	-3.99715	3.45e-06	0.000140726	Down
108796259	PDIA2	8.06294	2.83302	3.70681	14.8165	271.304	90.3547	2.31446	99.7799	7.35481	115.938	-3.97599	0.000401629	0.00664135	Down
108791622	LOC108791622	2523.7	5570.67	6891.89	3906.31	69853.8	126400	6097.43	94271.1	4723.14	74155.7	-3.97274	5.78e-07	3.15e-05	Down
novel.1105	-	0	1.88868	1.8534	0.871556	14.0516	29.7873	11.5723	15.3507	1.15341	17.6905	-3.95887	9.92e-06	0.000340556	Down
108787845	CA6	1.79176	1.88868	19.4608	0	73.5008	101.277	13.8867	169.955	5.7853	89.6547	-3.95655	0.00191814	0.02169	Down
108788179	CHRNB3	0.895882	2.83302	4.63351	0.871556	28.1032	27.8015	61.3331	20.8332	2.30849	34.5177	-3.91365	2.53e-08	2.38e-06	Down
novel.2473	-	4.47941	0.944342	0.926702	0.871556	83.2288	8.93618	0	16.4472	1.8055	27.1531	-3.90765	0.000760673	0.0106328	Down
novel.2107	-	8.06294	15.1095	8.34032	3.48622	88.6333	203.546	116.88	88.815	8.74974	124.469	-3.83981	3.19e-17	2.83e-14	Down
novel.1839	-	1.79176	3.77737	4.63351	3.48622	12.9707	16.8795	91.421	74.5608	3.42222	48.958	-3.83862	1.67e-07	1.15e-05	Down
108792447	LOC108792447	1.79176	0	2.78011	9.58712	38.9122	108.227	23.1446	33.9909	3.53975	51.0687	-3.83852	4.21e-07	2.41e-05	Down
108790367	SPDEF	6.27117	16.0538	9.26702	0.871556	223.745	120.142	30.0879	86.6221	8.11589	115.149	-3.83441	3.27e-09	4.05e-07	Down
108803457	LOC108803457	5.37529	29.2746	58.3823	27.8898	563.146	407.093	6.94337	720.389	30.2305	424.393	-3.81165	0.000711543	0.0100981	Down
108786936	LOC108786936	64.5035	33.052	149.199	46.1925	2348.78	1203.41	45.1319	382.672	73.2368	994.998	-3.76416	0.000258072	0.00472254	Down
novel.3068	-	0	0	1.8534	1.74311	1.08089	3.97164	27.7735	16.4472	0.899129	12.3183	-3.76392	0.00279773	0.0286106	Down
108787061	CAPN8	7.16706	6.61039	13.9005	11.3302	116.737	232.341	49.7608	127.192	9.75205	131.507	-3.75413	1.12e-14	6.03e-12	Down
novel.2877	-	0.895882	0.944342	1.8534	1.74311	8.64715	17.8724	6.94337	38.3769	1.35919	17.9599	-3.72259	4.9e-05	0.00124986	Down
108800300	LOC108800300	0.895882	0	0.926702	3.48622	9.72804	9.92909	41.6602	9.86834	1.3272	17.7964	-3.71939	0.000140428	0.00285924	Down
novel.319	-	10.7506	14.1651	10.1937	4.35778	140.516	146.951	142.339	86.6221	9.8668	129.107	-3.71746	9.34e-23	2.12e-19	Down
108800593	LOC108800593	4.47941	37.7737	47.2618	35.7338	278.871	530.214	222.188	601.969	31.3122	408.31	-3.70611	6.89e-14	2.82e-11	Down
novel.2060	-	0.895882	7.55473	5.56021	6.97245	24.8606	60.5675	150.44	29.605	5.24582	66.3682	-3.66179	6.75e-08	5.45e-06	Down
novel.2662	-	0	0	9.26702	1.74311	61.6109	34.7518	3.47168	33.9909	2.75253	33.4563	-3.60826	0.000380345	0.00636152	Down
108800675	LOC108800675	115.569	140.707	196.461	100.229	2179.08	2758.3	598.287	1199.55	138.241	1683.81	-3.60697	8.55e-20	1.34e-16	Down
108793936	LOC108793936	0.895882	8.49907	7.41362	6.10089	231.311	27.8015	6.94337	10.9648	5.72737	69.2552	-3.59741	0.00291353	0.0295579	Down
108785783	LOC108785783	0.895882	0	1.8534	0.871556	18.3752	12.9078	6.94337	5.48241	0.905211	10.9272	-3.59249	0.000607544	0.00897127	Down
108790963	LOC108790963	85.1088	110.488	278.937	58.3942	2420.12	1642.27	121.509	2237.92	133.232	1605.46	-3.59113	3.99e-05	0.00105439	Down
108790951	LOC108790951	467.65	637.431	1185.25	281.513	12635.6	8912.35	711.695	8717.03	642.961	7744.18	-3.59035	1.08e-05	0.000366094	Down
novel.1332	-	87.7964	61.3822	97.3038	176.926	1478.66	255.178	570.513	2793.84	105.852	1274.55	-3.58959	1.6e-06	7.49e-05	Down
108789312	LOC108789312	0.895882	0.944342	0.926702	0	11.8898	14.8936	2.31446	3.28945	0.691731	8.09684	-3.5694	0.00411086	0.0376201	Down
108798690	GRP	0.895882	2.83302	2.78011	0	11.8898	14.8936	4.62891	44.9558	1.62725	19.092	-3.56911	0.000214865	0.00402936	Down
novel.2120	-	2.68765	3.77737	8.34032	5.22934	132.95	84.3973	2.31446	16.4472	5.00867	59.0272	-3.56074	3.62e-05	0.000967937	Down
108797374	LOC108797374	223.075	482.559	298.398	181.284	5735.22	3172.35	510.337	4441.85	296.329	3464.94	-3.54768	3.43e-07	2.04e-05	Down
novel.1121	-	0	0.944342	2.78011	0	4.32357	10.922	20.8301	6.57889	0.931112	10.6636	-3.53528	0.00185255	0.0211319	Down
108800294	LOC108800294	0	1.88868	0.926702	2.61467	12.9707	26.8086	15.044	6.57889	1.35751	15.3505	-3.49937	0.000127135	0.00263856	Down
novel.36	-	0	0	3.70681	0.871556	15.1325	7.94327	6.94337	20.8332	1.14459	12.7131	-3.47918	0.000810874	0.0111772	Down
108802732	LOC108802732	7.16706	2.83302	0.926702	1.74311	86.4715	31.7731	23.1446	0	3.16747	35.3473	-3.47898	0.000625456	0.00914976	Down
novel.1171	-	272.348	220.032	804.378	262.338	5973.02	7448.81	332.124	3566.86	389.774	4330.2	-3.47377	6.22e-05	0.00151339	Down
108803573	LOC108803573	0.895882	3.77737	0.926702	0	18.3752	14.8936	20.8301	5.48241	1.39999	14.8953	-3.43276	0.000243694	0.00448353	Down
108790962	LOC108790962	39.4188	56.6605	179.78	45.3209	1236.54	711.916	39.3457	1435.29	80.2951	855.775	-3.41404	0.00043051	0.00697215	Down
novel.199	-	1.79176	9.44342	19.4608	7.844	111.332	186.667	4.62891	103.069	9.63498	101.424	-3.39777	0.000878895	0.0119052	Down
108798601	LOC108798601	2.68765	3.77737	0	1.74311	43.2357	32.766	3.47168	6.57889	2.05203	21.5131	-3.3951	0.000454617	0.00725894	Down
108794992	LOC108794992	1.79176	0	2.78011	1.74311	29.1841	30.7802	1.15723	4.38593	1.57875	16.3769	-3.37433	0.00196131	0.0219835	Down
108791489	LOC108791489	21.5012	31.1633	95.4504	16.5596	634.485	637.448	11.5723	419.953	41.1686	425.864	-3.37123	0.00128058	0.0160738	Down
novel.1632	-	1.79176	8.49907	0.926702	1.74311	38.9122	45.6738	0	48.2452	3.24016	33.2078	-3.36584	0.00067811	0.00969774	Down
108800090	SLC25A47	10.7506	6.61039	10.1937	6.10089	55.1256	111.206	120.352	57.0171	8.4139	85.925	-3.35282	3.61e-14	1.6e-11	Down
108791482	LOC108791482	81.5253	134.096	646.838	92.3849	3654.5	2919.15	89.1065	3053.7	238.711	2429.12	-3.34717	0.00187305	0.0212706	Down
novel.1670	-	19.7094	11.3321	51.8953	4.35778	238.877	233.334	5.78614	406.795	21.8237	221.198	-3.34199	0.00272849	0.0280853	Down
novel.2554	-	4.47941	1.88868	4.63351	2.61467	35.6695	56.5958	10.4151	32.8945	3.40407	33.8937	-3.3187	5.97e-07	3.24e-05	Down
novel.3106	-	8.95882	10.3878	1.8534	0.871556	21.6179	95.3193	3.47168	98.6834	5.51788	54.7731	-3.31593	0.000165442	0.00326125	Down
novel.1924	-	2.68765	0.944342	2.78011	5.22934	23.7797	31.7731	37.0313	23.0261	2.91036	28.9025	-3.29823	7.67e-08	6.05e-06	Down
novel.228	-	1.79176	5.66605	7.41362	9.58712	19.4561	143.972	28.9307	46.0522	6.11464	59.6027	-3.28641	1.55e-06	7.36e-05	Down
novel.2413	-	4.47941	8.49907	11.1204	6.97245	92.9569	140.993	33.5596	32.8945	7.76784	75.101	-3.27829	6.77e-09	7.77e-07	Down
novel.2394	-	63.6076	40.6067	47.2618	22.6605	248.606	645.391	308.98	475.873	43.5341	419.712	-3.27033	3.17e-19	4.05e-16	Down
108800466	LOC108800466	0.895882	0.944342	0.926702	0.871556	9.72804	4.96455	15.044	5.48241	0.90962	8.80474	-3.27013	0.00185642	0.0211562	Down
novel.1948	-	3005.68	3854.8	6510.08	2058.62	43338.4	57947.2	6408.73	40642.2	3857.3	37084.1	-3.26515	1.1e-06	5.55e-05	Down
novel.2928	-	5.37529	19.8312	32.4346	13.0733	29.1841	61.5604	290.464	294.954	17.6786	169.041	-3.25796	0.000175948	0.00343847	Down
108790952	LOC108790952	94.9635	162.427	440.184	114.174	3042.72	1980.85	79.8487	2630.46	202.937	1933.47	-3.25218	0.00075749	0.0106078	Down
108799268	NKX3-1	2.68765	2.83302	3.70681	1.74311	30.265	27.8015	5.78614	39.4734	2.74265	25.8315	-3.24197	9.22e-06	0.000322449	Down
108803521	LOC108803521	1.79176	0.944342	0.926702	0.871556	16.2134	18.8653	0	7.67537	1.13359	10.6885	-3.2409	0.0050006	0.0432756	Down
novel.3975	-	4.47941	0	0	2.61467	2.16179	19.8582	6.94337	37.2804	1.77352	16.5609	-3.21103	0.00366607	0.0349037	Down
novel.2571	-	0	9.44342	4.63351	0	4.32357	9.92909	43.9747	71.2713	3.51923	32.3747	-3.21041	0.00231408	0.0248338	Down
108799966	LOC108799966	0.895882	6.61039	4.63351	1.74311	47.5593	30.7802	35.8741	13.1578	3.47072	31.8428	-3.21018	1.85e-06	8.36e-05	Down
108788920	MALL	12.5423	29.2746	17.6073	22.6605	195.642	187.66	119.194	251.094	20.5212	188.398	-3.20089	4.97e-21	1.01e-17	Down
108798998	LOC108798998	5.37529	5.66605	8.34032	1.74311	51.8829	47.6596	21.9873	65.7889	5.28119	46.8297	-3.1569	9.81e-09	1.07e-06	Down
novel.568	-	1.79176	4.72171	9.26702	4.35778	60.53	24.8227	75.2198	17.5437	5.03457	44.5291	-3.14669	8.81e-07	4.59e-05	Down
108799558	LOC108799558	0	2.83302	0.926702	0.871556	9.72804	7.94327	5.78614	16.4472	1.15782	9.97617	-3.12395	0.00189663	0.0214945	Down
novel.554	-	0	0.944342	1.8534	1.74311	6.48536	19.8582	10.4151	2.19296	1.13521	9.73789	-3.10484	0.00427173	0.0386519	Down
novel.688	-	4.47941	3.77737	8.34032	2.61467	25.9414	53.6171	49.7608	35.0874	4.80294	41.1017	-3.10289	5.97e-09	7.01e-07	Down
108785846	SLC13A2	0.895882	3.77737	3.70681	1.74311	46.4784	29.7873	1.15723	8.77186	2.53079	21.5487	-3.09894	0.00118772	0.0152264	Down
novel.2431	-	8.95882	9.44342	8.34032	7.844	78.9052	111.206	64.8048	39.4734	8.64664	73.5973	-3.09262	1.82e-12	5.1e-10	Down
108788199	FGB	8.06294	51.9388	25.021	9.58712	488.564	118.156	27.7735	171.051	23.6525	201.386	-3.09127	0.00105389	0.0137876	Down
108785187	LOC108785187	1.79176	2.83302	0	0.871556	14.0516	19.8582	8.10059	4.38593	1.37409	11.5991	-3.08863	0.00153126	0.0182341	Down
108794589	LOC108794589	29.5641	19.8312	103.791	24.4036	357.776	563.972	71.7481	512.057	44.3974	376.388	-3.0842	6.15e-05	0.00149941	Down
108790278	LOC108790278	1.79176	1.88868	10.1937	5.22934	31.3459	48.6526	70.5909	10.9648	4.77588	40.3885	-3.07996	1.05e-05	0.000359553	Down
108799232	EFCAB11	0.895882	7.55473	3.70681	4.35778	17.2943	53.6171	31.2452	35.0874	4.1288	34.311	-3.06363	8.73e-07	4.56e-05	Down
108789400	UNC79	15.23	16.0538	15.7539	11.3302	119.979	102.27	78.6915	178.727	14.592	119.917	-3.04103	4.12e-17	3.51e-14	Down
108804143	LOC108804143	2.68765	4.72171	2.78011	1.74311	29.1841	25.8156	39.3457	3.28945	2.98314	24.4087	-3.03774	9.9e-05	0.00215906	Down
novel.1930	-	9.8547	7.55473	5.56021	6.10089	46.4784	94.3264	40.503	55.9206	7.26764	59.3071	-3.03147	5.96e-11	1.23e-08	Down
108795420	LOC108795420	0.895882	3.77737	2.78011	0.871556	8.64715	25.8156	16.2012	16.4472	2.08123	16.7778	-3.0283	0.000105799	0.00228323	Down
novel.2713	-	16.1259	11.3321	1.8534	0.871556	82.1479	90.3547	50.918	21.9296	7.54573	61.3376	-3.02605	1.42e-05	0.000456926	Down
108804047	LOC108804047	14.3341	13.2208	13.9005	13.0733	121.06	184.681	55.5469	81.1397	13.6322	110.607	-3.0227	7.05e-13	2.12e-10	Down
novel.3306	-	4.47941	4.72171	12.0471	0.871556	41.074	90.3547	3.47168	43.8593	5.52995	44.6899	-3.02148	0.000217861	0.0040706	Down
108799052	LOC108799052	4.47941	9.44342	10.1937	4.35778	67.0154	111.206	5.78614	42.7628	7.11858	56.6925	-2.99962	1.85e-05	0.000561735	Down
108803011	LOC108803011	3.58353	0.944342	1.8534	4.35778	19.4561	38.7235	17.3584	9.86834	2.68476	21.3516	-2.98444	4.77e-05	0.00122257	Down
108796470	TGM4	557.239	459.894	1229.73	162.109	6595.61	6519.44	479.092	5418.81	602.244	4753.24	-2.98054	0.000543401	0.00828693	Down
novel.987	-	3.58353	4.72171	9.26702	6.10089	78.9052	51.6313	17.3584	37.2804	5.91829	46.2938	-2.97055	2.35e-07	1.53e-05	Down
108787212	LOC108787212	10.7506	4.72171	30.5812	8.71556	176.186	157.873	21.9873	70.1748	13.6923	106.555	-2.96214	3.39e-06	0.000139474	Down
novel.583	-	1.79176	4.72171	1.8534	0	4.32357	9.92909	30.0879	19.7367	2.09172	16.0193	-2.94763	0.00134542	0.0165819	Down
novel.2990	-	3.58353	0.944342	5.56021	5.22934	15.1325	28.7944	72.9054	1.09648	3.82935	29.4822	-2.9397	0.00133137	0.0164883	Down
108791816	MGST1	6.27117	15.1095	8.34032	10.4587	97.2804	97.3051	40.503	70.1748	10.0449	76.3158	-2.93042	2.06e-11	4.77e-09	Down
108791620	LOC108791620	1824.91	2473.23	3306.47	2510.08	23758	24342.2	5956.25	22912.1	2528.67	19242.1	-2.92784	1.05e-15	6.73e-13	Down
108785323	LOC108785323	17.9176	8.49907	73.2095	24.4036	237.797	369.362	15.044	316.883	31.0074	234.772	-2.92092	0.00260867	0.0272364	Down
novel.1174	-	5.37529	0	3.70681	0	15.1325	15.8865	10.4151	26.3156	2.27053	16.9374	-2.89905	0.001018	0.0134126	Down
108786596	LOC108786596	17.0218	19.8312	71.3561	69.7245	735.008	255.178	68.2764	264.252	44.4834	330.678	-2.89389	0.000333101	0.00575029	Down
novel.1301	-	0	2.83302	19.4608	1.74311	42.1549	21.844	6.94337	106.359	6.00922	44.3252	-2.88666	0.00284905	0.0290626	Down
novel.3036	-	3.58353	2.83302	3.70681	0	14.0516	20.8511	21.9873	16.4472	2.53084	18.3343	-2.86689	6.11e-05	0.00149252	Down
novel.3255	-	5.37529	25.4972	42.6283	6.97245	81.067	176.738	215.244	110.745	20.1183	145.948	-2.8624	2.24e-07	1.47e-05	Down
novel.3963	-	1.79176	0.944342	5.56021	1.74311	7.56626	19.8582	4.62891	40.5698	2.50986	18.1558	-2.85861	0.00132023	0.0164101	Down
108792146	LOC108792146	3.58353	15.1095	36.1414	4.35778	118.898	152.908	10.4151	143.639	14.798	106.465	-2.8489	0.00364276	0.0347466	Down
novel.2916	-	35.8353	50.9944	58.3823	31.376	368.585	358.44	256.905	274.121	44.147	314.513	-2.83595	6.3e-27	3.21e-23	Down
108783880	LOC108783880	23.2929	27.3859	27.8011	2.61467	226.988	156.88	24.3018	161.183	20.2736	142.338	-2.81434	8.08e-06	0.000287882	Down
novel.1946	-	194.406	228.531	277.084	105.458	2162.87	1459.58	614.488	1401.3	201.37	1409.56	-2.80783	1.41e-14	7.2e-12	Down
108786320	LOC108786320	2.68765	3.77737	3.70681	6.10089	34.5886	28.7944	3.47168	47.1487	4.06818	28.5008	-2.80756	0.000136897	0.00280131	Down
novel.365	-	2.68765	4.72171	6.48692	18.3027	61.6109	52.6242	20.8301	89.9115	8.04974	56.2442	-2.79905	4.41e-06	0.000173589	Down
108794806	LOC108794806	5.37529	3.77737	1.8534	20.9173	10.8089	82.4115	15.044	112.938	7.98085	55.3005	-2.78777	0.000632572	0.00920114	Down
108789207	LOC108789207	347.602	501.445	1230.66	274.54	6108.13	6196.75	524.224	3278.48	588.562	4026.9	-2.77446	0.000556053	0.00841165	Down
108788246	LOC108788246	330.58	271.026	1023.08	228.348	5345.02	5029.09	503.394	1571.26	463.258	3112.19	-2.7481	0.00072414	0.0102342	Down
novel.2145	-	74.3582	182.258	124.178	73.2107	199.965	384.256	1131.77	1305.91	113.501	755.475	-2.73488	3.3e-05	0.000899461	Down
108802840	LOC108802840	6.27117	19.8312	26.8744	8.71556	105.928	132.057	41.6602	126.095	15.4231	101.435	-2.7228	3.98e-08	3.49e-06	Down
108791766	TNFRSF4	9.8547	17.9425	8.34032	13.9449	98.3613	96.3122	68.2764	65.7889	12.5206	82.1847	-2.71729	1.78e-13	6.05e-11	Down
novel.287	-	1.79176	5.66605	5.56021	0.871556	36.7504	25.8156	1.15723	26.3156	3.4724	22.5097	-2.70685	0.00216769	0.0235965	Down
108801609	LOC108801609	2.68765	5.66605	11.1204	3.48622	32.4268	75.4611	10.4151	29.605	5.74009	36.977	-2.69605	7.2e-05	0.00168633	Down
108794722	HHLA2	9.8547	9.44342	15.7539	3.48622	27.0223	98.298	48.6036	72.3678	9.63457	61.5729	-2.6819	3.89e-07	2.28e-05	Down
108793310	PCSK2	6.27117	2.83302	11.1204	6.10089	96.1995	19.8582	15.044	36.1839	6.58138	41.8214	-2.66739	7.14e-05	0.00167552	Down
novel.1056	-	4.47941	5.66605	2.78011	0	18.3752	17.8724	24.3018	20.8332	3.23139	20.3456	-2.66451	9.43e-05	0.00208693	Down
novel.1936	-	12.5423	8.49907	8.34032	10.4587	118.898	49.6455	24.3018	55.9206	9.9601	62.1915	-2.64163	3e-07	1.85e-05	Down
novel.2874	-	5.37529	4.72171	11.1204	6.10089	31.3459	50.6384	26.6162	61.403	6.82958	42.5009	-2.64059	1.72e-07	1.18e-05	Down
novel.1945	-	147.821	134.096	265.037	62.752	1211.68	821.136	362.212	1382.66	152.426	944.423	-2.63179	1.09e-09	1.55e-07	Down
108791003	RASGRF1	1.79176	2.83302	7.41362	5.22934	22.6988	12.9078	47.4463	24.1226	4.31694	26.7939	-2.62954	5.19e-05	0.00130769	Down
108783994	LOC108783994	7.16706	0.944342	1.8534	0	27.0223	15.8865	6.94337	10.9648	2.4912	15.2043	-2.60939	0.00436525	0.0393239	Down
108784647	OTC	37.627	88.7681	20.3875	40.0916	431.277	347.518	335.596	25.2191	46.7185	284.902	-2.60879	0.00150472	0.0180126	Down
novel.2270	-	20.6053	31.1633	19.4608	15.688	113.494	160.851	81.0059	166.665	21.7293	130.504	-2.59067	1.21e-13	4.48e-11	Down
novel.1938	-	5.37529	0.944342	1.8534	2.61467	10.8089	17.8724	25.459	10.9648	2.69693	16.2763	-2.58377	0.000496782	0.00774448	Down
108796634	LOC108796634	7.16706	5.66605	5.56021	6.10089	5.40447	39.7164	82.1632	19.7367	6.12355	36.7552	-2.583	0.000290706	0.00515794	Down
108803933	LOC108803933	0.895882	1.88868	10.1937	7.844	28.1032	42.6951	41.6602	12.0613	5.20557	31.13	-2.5789	0.000215112	0.0040303	Down
novel.761	-	233.825	268.193	308.592	332.063	941.458	1321.56	292.779	4262.03	285.668	1704.46	-2.5769	0.000602192	0.0089245	Down
108800530	LOC108800530	6.27117	0	1.8534	5.22934	31.3459	19.8582	8.10059	20.8332	3.33848	20.0345	-2.57514	0.000923957	0.0123659	Down
novel.2851	-	1.79176	0.944342	8.34032	3.48622	12.9707	30.7802	12.7295	29.605	3.64066	21.5214	-2.56697	0.000395198	0.00655624	Down
novel.203	-	39.4188	65.1596	48.1885	20.9173	270.223	311.774	210.615	233.551	43.4211	256.541	-2.56647	5.06e-16	3.56e-13	Down
108787455	PLCH1	16.1259	13.2208	15.7539	2.61467	97.2804	71.4895	24.3018	85.5256	11.9288	69.6493	-2.54992	3.02e-06	0.000128035	Down
108794623	C3	3373	3061.56	7963.15	7638.32	40211.4	34872	3071.28	50350.5	5509.01	32126.3	-2.54389	0.0011089	0.0143875	Down
108795960	LOC108795960	13.4382	10.3878	16.6806	44.4494	232.392	165.816	37.0313	59.21	21.239	123.612	-2.53908	1.69e-05	0.000523751	Down
novel.3090	-	2.68765	1.88868	37.9948	18.3027	92.9569	144.965	23.1446	88.815	15.2185	87.4703	-2.52385	0.000677322	0.00969774	Down
108792571	LOC108792571	16.1259	40.6067	102.864	114.174	291.841	476.596	99.5216	699.556	68.4426	391.879	-2.51736	0.00111454	0.0144332	Down
108790974	APOE	4.47941	5.66605	6.48692	7.844	25.9414	69.5036	9.25782	35.0874	6.11909	34.9476	-2.51714	7.26e-05	0.00169363	Down
novel.2356	-	5.37529	5.66605	13.9005	8.71556	61.6109	61.5604	6.94337	61.403	8.41436	47.8794	-2.5107	7.57e-05	0.00174955	Down
108798558	GYS2	6.27117	7.55473	13.9005	3.48622	15.1325	19.8582	134.238	7.67537	7.80317	44.2261	-2.50258	0.00213815	0.0233131	Down
108792977	CARD14	8.06294	12.2764	22.2409	5.22934	44.3166	95.3193	48.6036	78.9467	11.9524	66.7966	-2.48905	2.28e-07	1.49e-05	Down
novel.813	-	3.58353	8.49907	3.70681	2.61467	10.8089	36.7376	20.8301	33.9909	4.60102	25.5919	-2.48547	9.66e-05	0.00212724	Down
novel.2980	-	43.0023	13.2208	25.021	45.3209	322.106	202.553	74.0626	103.069	31.6412	175.448	-2.46963	4.11e-07	2.38e-05	Down
108792906	CLEC3A	21.5012	8.49907	31.5079	21.7889	108.089	171.773	33.5596	142.543	20.8243	113.991	-2.45299	9.06e-07	4.68e-05	Down
108783876	LOC108783876	84.2129	132.208	279.864	67.1098	857.149	1021.7	182.842	1018.63	140.849	770.082	-2.4512	0.000239461	0.00442559	Down
108795305	TRPM6	125.423	127.486	166.806	145.55	1418.13	941.278	210.615	501.092	141.316	767.78	-2.44198	1.63e-08	1.6e-06	Down
108798490	MSMB	80.6294	114.265	326.199	169.082	1731.59	999.86	153.911	820.169	172.544	926.383	-2.42474	0.0011065	0.0143655	Down
108789032	SLC9A3	2.68765	1.88868	8.34032	8.71556	29.1841	46.6667	11.5723	28.5085	5.40805	28.9829	-2.42147	0.000177878	0.00346625	Down
108785307	GJB7	14.3341	26.4416	22.2409	20.0458	107.008	139.007	50.918	146.929	20.7656	110.966	-2.42104	5.55e-10	9.07e-08	Down
108804808	HDC	0.895882	0.944342	3.70681	2.61467	10.8089	18.8653	5.78614	7.67537	2.04043	10.7839	-2.40691	0.00532558	0.045354	Down
108790382	LOC108790382	3.58353	2.83302	12.9738	7.844	29.1841	58.5816	23.1446	32.8945	6.8086	35.9512	-2.40322	2.79e-05	0.00078489	Down
108793324	CHRNA7	12.5423	7.55473	22.2409	11.3302	95.1186	16.8795	30.0879	141.446	13.417	70.883	-2.401	0.000115187	0.00244526	Down
108791782	ANKRD65	12.5423	9.44342	10.1937	4.35778	45.3975	75.4611	18.5156	52.6311	9.13432	48.0014	-2.39924	4.98e-06	0.000190747	Down
108797403	LOC108797403	34.0435	69.8813	96.3771	60.1374	264.819	495.462	185.156	423.242	65.1098	342.17	-2.39518	8.69e-11	1.66e-08	Down
108797787	LOC108797787	26.8765	36.8293	41.7016	19.1742	98.3613	272.057	128.452	149.122	31.1454	161.998	-2.38244	3.72e-10	6.55e-08	Down
108800269	SLC51B	10.7506	8.49907	8.34032	9.58712	54.0447	21.844	40.503	77.8502	9.29427	48.5605	-2.3824	9.62e-07	4.89e-05	Down
108801799	LOC108801799	37.627	41.551	111.204	92.3849	581.521	349.504	290.464	251.094	70.6918	368.146	-2.38044	7.15e-10	1.09e-07	Down
108799469	EHF	43.0023	102.933	74.1362	67.9814	478.836	423.972	144.653	438.593	72.0133	371.514	-2.36832	2.7e-10	4.97e-08	Down
108803151	LOC108803151	20.6053	34.9406	14.8272	6.97245	71.339	141.986	79.8487	101.973	19.3364	98.7866	-2.35843	1e-07	7.66e-06	Down
novel.2273	-	1729.05	4135.27	2925.6	2368.89	14931.5	13643.6	7729.12	20360.6	2789.7	14166.2	-2.34431	1.31e-13	4.7e-11	Down
novel.273	-	89.5882	71.77	75.0629	38.3485	405.335	548.086	99.5216	334.427	68.6924	346.842	-2.33714	6.09e-08	4.98e-06	Down
108793659	LOC108793659	17.0218	12.2764	10.1937	13.9449	50.802	93.3335	40.503	84.4291	13.3592	67.2669	-2.33269	1.33e-08	1.37e-06	Down
novel.2429	-	3.58353	1.88868	4.63351	4.35778	20.537	8.93618	8.10059	35.0874	3.61588	18.1653	-2.32474	0.00142945	0.017346	Down
108802596	CDA	0.895882	6.61039	8.34032	2.61467	27.0223	17.8724	12.7295	33.9909	4.61532	22.9038	-2.32003	0.000586386	0.00875378	Down
novel.65	-	10.7506	0	1.8534	2.61467	18.3752	31.7731	15.044	10.9648	3.80466	19.0393	-2.31884	0.00537482	0.0456591	Down
108794824	LOC108794824	5.37529	5.66605	8.34032	13.0733	46.4784	29.7873	23.1446	62.4995	8.11375	40.4774	-2.31439	6.74e-06	0.000244462	Down
novel.51	-	70.7747	67.0482	33.3613	20.0458	311.297	440.852	160.855	37.2804	47.8075	237.571	-2.31416	6.26e-05	0.00152256	Down
novel.1896	-	11.6465	3.77737	10.1937	0.871556	17.2943	48.6526	35.8741	29.605	6.62228	32.8565	-2.3141	0.000304195	0.00536465	Down
108791951	LOC108791951	17.9176	12.2764	38.9215	12.2018	89.7142	28.7944	260.376	20.8332	20.3293	99.9295	-2.29663	0.00083005	0.0113615	Down
novel.3085	-	1.79176	0.944342	3.70681	3.48622	7.56626	17.8724	5.78614	17.5437	2.48228	12.1921	-2.29603	0.0045766	0.0404428	Down
108789055	SLC39A8	45.69	53.8275	103.791	57.5227	351.29	475.604	140.025	310.304	65.2077	319.306	-2.29307	1.12e-09	1.57e-07	Down
108796375	LOC108796375	7.16706	8.49907	30.5812	17.4311	128.626	86.3831	19.6729	75.6573	15.9196	77.5849	-2.28624	8.03e-05	0.00182557	Down
108788805	LOC108788805	51.0653	93.4898	79.6964	39.22	480.998	336.596	69.4337	393.637	65.8679	320.166	-2.28242	1.3e-06	6.44e-05	Down
108801305	LOC108801305	5.37529	4.72171	2.78011	1.74311	23.7797	13.9007	20.8301	12.0613	3.65505	17.6429	-2.27322	0.000462157	0.00733917	Down
novel.2699	-	8.06294	4.72171	6.48692	15.688	63.7727	45.6738	34.7168	25.2191	8.73989	42.3456	-2.27056	8.64e-06	0.000303645	Down
108789062	SLC6A14	37.627	90.6568	101.011	54.0365	396.688	400.142	166.641	388.155	70.8327	337.906	-2.25584	5.96e-10	9.59e-08	Down
108798664	LOC108798664	27.7723	44.3841	71.3561	36.6054	438.843	132.057	138.867	148.025	45.0295	214.448	-2.25257	3.15e-07	1.92e-05	Down
108789136	LOC108789136	4.47941	2.83302	7.41362	3.48622	23.7797	28.7944	10.4151	23.0261	4.55307	21.5038	-2.24496	0.000243665	0.00448353	Down
108784030	LOC108784030	14.3341	14.1651	31.5079	10.4587	94.0377	121.135	9.25782	107.455	17.6164	82.9714	-2.23832	0.000279948	0.00501939	Down
108799018	LOC108799018	294.745	271.026	303.958	387.842	2461.19	1642.27	881.808	938.589	314.393	1480.97	-2.23586	1.5e-12	4.27e-10	Down
108791084	STYXL1	44.7941	54.7718	53.7487	48.8071	248.606	271.064	241.861	187.498	50.5304	237.257	-2.23266	1.24e-23	3.18e-20	Down
108789667	LOC108789667	25.0847	53.8275	30.5812	16.5596	76.7434	76.454	167.798	268.638	31.5132	147.408	-2.22728	2.67e-06	0.000115044	Down
108783865	LOC108783865	14.3341	11.3321	11.1204	17.4311	29.1841	77.4469	114.566	32.8945	13.5544	63.5228	-2.22559	9.7e-06	0.000335768	Down
108803505	LOC108803505	8.06294	11.3321	26.8744	18.3027	45.3975	92.3406	50.918	111.841	16.143	75.1243	-2.21961	1.57e-06	7.39e-05	Down
108803346	SLC39A4	26.8765	15.1095	26.8744	32.2476	94.0377	154.894	89.1065	132.674	25.277	117.678	-2.21753	2.26e-11	5.19e-09	Down
108784370	UPP2	38.5229	60.4379	53.7487	43.5778	326.43	115.177	129.61	338.813	49.0718	227.507	-2.21356	1.03e-08	1.11e-06	Down
novel.3321	-	7.16706	3.77737	10.1937	0.871556	35.6695	39.7164	10.4151	15.3507	5.50243	25.2879	-2.20757	0.00187375	0.0212706	Down
108789288	FBXO43	7.16706	5.66605	4.63351	0.871556	17.2943	34.7518	17.3584	14.2543	4.58454	20.9147	-2.19868	0.000820994	0.0112838	Down
108784110	SHCBP1	34.0435	33.052	15.7539	17.4311	164.296	219.433	46.2891	28.5085	25.0701	114.632	-2.19488	0.000135618	0.0027835	Down
108799288	LOC108799288	167.53	189.813	272.451	215.274	1024.69	1386.1	1003.32	453.944	211.267	967.012	-2.19471	1.46e-12	4.19e-10	Down
108790383	LOC108790383	516.028	1887.74	1098.14	946.51	1998.57	2538.87	6466.59	9333.25	1112.1	5084.32	-2.19278	0.000369328	0.00620264	Down
108786506	LOC108786506	3226.07	2823.58	5063.5	3197.74	31024.9	13788.5	2081.85	18423.1	3577.72	16329.6	-2.19038	0.00183422	0.0209734	Down
108793938	LOC108793938	3.58353	13.2208	25.9477	1.74311	19.4561	65.532	67.1192	49.3417	11.1238	50.3622	-2.18358	0.00133735	0.0165423	Down
novel.2072	-	10.7506	27.3859	37.9948	18.3027	159.972	65.532	39.3457	163.376	23.6085	107.056	-2.18293	1.83e-05	0.000559306	Down
108788752	RASD1	14.3341	27.3859	35.2147	25.2751	74.5817	242.27	60.1758	85.5256	25.5525	115.638	-2.18112	4.56e-06	0.000178094	Down
108787016	NEK5	68.087	100.1	123.251	96.7427	278.871	357.447	136.553	981.351	97.0453	438.556	-2.17627	3.43e-06	0.000140215	Down
108801510	LOC108801510	49.2735	80.269	74.1362	54.0365	389.122	335.603	111.094	323.462	64.4288	289.82	-2.17086	2.18e-09	2.82e-07	Down
novel.2800	-	18.8135	27.3859	18.534	14.8165	87.5524	137.021	53.2325	78.9467	19.8875	89.1883	-2.17019	1.35e-08	1.39e-06	Down
novel.3361	-	395.084	75.5473	359.561	61.0089	1062.52	1094.19	383.042	1457.22	222.8	999.243	-2.16513	0.00335348	0.032878	Down
108801737	LOC108801737	20.6053	12.2764	23.1676	18.3027	145.921	79.4327	31.2452	75.6573	18.588	83.0639	-2.16016	2.85e-06	0.000121889	Down
108798589	LOC108798589	7.16706	3.77737	6.48692	6.97245	15.1325	52.6242	16.2012	24.1226	6.10095	27.0201	-2.14928	0.00035041	0.00598334	Down
novel.1746	-	306.392	303.134	404.969	684.171	2466.6	1916.31	1632.85	1520.82	424.666	1884.15	-2.14922	4.43e-14	1.88e-11	Down
novel.3596	-	2.68765	3.77737	1.8534	8.71556	17.2943	19.8582	27.7735	10.9648	4.25849	18.9727	-2.14602	0.00125838	0.0158536	Down
108790555	LOC108790555	5.37529	5.66605	17.6073	5.22934	27.0223	50.6384	27.7735	43.8593	8.46951	37.3234	-2.14538	5.78e-05	0.0014229	Down
novel.3066	-	10.7506	6.61039	6.48692	6.97245	7.56626	26.8086	41.6602	60.3065	7.70508	34.0854	-2.14266	0.000547722	0.00831667	Down
108800668	LOC108800668	8.95882	10.3878	9.26702	34.8622	68.0963	136.029	35.8741	39.4734	15.869	69.8681	-2.1367	0.000197287	0.00376286	Down
108798127	LOC108798127	42.1065	39.6623	44.4817	60.1374	242.12	218.44	177.056	182.016	46.597	204.908	-2.13539	1.27e-18	1.37e-15	Down
novel.3685	-	4.47941	1.88868	5.56021	0.871556	10.8089	18.8653	18.5156	7.67537	3.19997	13.9663	-2.13033	0.00461987	0.0407371	Down
108787733	LOC108787733	17.9176	13.2208	42.6283	8.71556	76.7434	135.036	4.62891	143.639	20.6206	90.0118	-2.12793	0.00312011	0.0311128	Down
novel.1730	-	15.23	16.0538	7.41362	10.4587	43.2357	90.3547	24.3018	55.9206	12.289	53.4532	-2.12501	1.35e-05	0.000437693	Down
108797024	USH1G	1.79176	8.49907	5.56021	3.48622	24.8606	14.8936	4.62891	39.4734	4.83432	20.9641	-2.12319	0.00457204	0.0404375	Down
108790920	LOC108790920	25.0847	37.7737	19.4608	31.376	161.053	149.929	105.308	77.8502	28.4238	123.535	-2.12117	4.65e-10	8.04e-08	Down
108790449	LOC108790449	1.79176	3.77737	10.1937	7.844	25.9414	38.7235	5.78614	31.798	5.90172	25.5623	-2.11786	0.0024931	0.026394	Down
108786509	SLC44A4	80.6294	113.321	134.372	64.4951	492.887	612.625	185.156	402.409	98.2043	423.269	-2.1091	3.77e-09	4.58e-07	Down
108803913	LZTFL1	62.7117	44.3841	37.0681	43.5778	344.805	234.327	121.509	106.359	46.9354	201.75	-2.10412	5.8e-08	4.76e-06	Down
novel.1435	-	22.397	37.7737	32.4346	48.8071	69.1772	54.61	348.326	133.771	35.3531	151.471	-2.09737	6.29e-05	0.00152461	Down
108795364	MPL	60.0241	244.584	120.471	166.467	183.752	357.447	1062.34	925.431	147.887	632.241	-2.09598	0.0016375	0.0192522	Down
108798177	LOC108798177	2.68765	3.77737	0.926702	4.35778	8.64715	15.8865	9.25782	16.4472	2.93737	12.5597	-2.09514	0.00446335	0.0398037	Down
108787576	LOC108787576	113.777	386.236	281.718	219.632	338.32	443.83	1652.52	1842.09	250.341	1069.19	-2.09458	0.0018129	0.0207645	Down
108786127	LOC108786127	37.627	44.3841	162.173	87.1556	406.416	498.44	75.2198	428.724	82.8349	352.2	-2.08854	7.76e-05	0.00178271	Down
108796416	LOC108796416	11.6465	3.77737	7.41362	6.97245	35.6695	41.7022	20.8301	28.5085	7.45247	31.6776	-2.0871	3.45e-05	0.000930634	Down
novel.2951	-	3.58353	1.88868	3.70681	6.10089	28.1032	17.8724	9.25782	9.86834	3.81998	16.2754	-2.08701	0.00275726	0.0283244	Down
108791068	LOC108791068	73.4623	92.5455	73.2095	67.1098	296.165	477.589	151.597	369.514	76.5818	323.716	-2.08109	1.82e-10	3.41e-08	Down
108795399	STYK1	3.58353	10.3878	16.6806	3.48622	29.1841	43.688	21.9873	47.1487	8.53454	35.502	-2.06473	0.000301318	0.0053185	Down
108796297	LOC108796297	5.37529	6.61039	20.3875	9.58712	24.8606	85.3902	25.459	38.3769	10.4901	43.5217	-2.05733	0.000404898	0.00668538	Down
108791016	LOC108791016	17.0218	23.6085	35.2147	35.7338	168.619	150.922	39.3457	103.069	27.8947	115.489	-2.05067	4.18e-06	0.000165634	Down
108797468	COL17A1	7.16706	15.1095	44.4817	13.9449	95.1186	133.05	19.6729	85.5256	20.1758	83.3417	-2.04945	0.000667022	0.00957268	Down
108797748	LOC108797748	4.47941	9.44342	8.34032	1.74311	19.4561	26.8086	42.8174	9.86834	6.00156	24.7376	-2.0491	0.00184607	0.0210853	Down
108790921	LOC108790921	28.6682	38.718	32.4346	29.6329	139.435	194.61	102.993	96.4904	32.3634	133.382	-2.04636	6.76e-11	1.35e-08	Down
108801125	LOC108801125	11.6465	7.55473	13.9005	0.871556	29.1841	62.5533	8.10059	39.4734	8.49332	34.8278	-2.04163	0.00438183	0.039421	Down
108791384	LPAR3	4.47941	7.55473	7.41362	1.74311	18.3752	24.8227	30.0879	13.1578	5.29772	21.6109	-2.03592	0.000786026	0.010938	Down
108793056	LDLRAD1	16.1259	22.6642	20.3875	16.5596	60.53	105.248	63.6475	80.0432	18.9343	77.3673	-2.0352	1.91e-09	2.51e-07	Down
108790220	CCDC146	168.426	135.985	142.712	74.9538	206.451	286.951	1331.97	314.69	130.519	535.015	-2.03518	0.00209424	0.0229691	Down
108802182	LOC108802182	27.7723	41.551	17.6073	20.9173	218.341	71.4895	50.918	97.5869	26.962	109.584	-2.02446	1.84e-05	0.000559863	Down
108794207	FAM151B	12.5423	6.61039	24.0943	6.97245	77.8243	54.61	21.9873	49.3417	12.5549	50.9408	-2.02359	0.000147445	0.0029813	Down
108804606	OVCH1	9.8547	12.2764	5.56021	28.7613	44.3166	43.688	72.9054	69.0784	14.1132	57.4971	-2.01999	3.59e-05	0.00096129	Down
novel.1083	-	1738.01	1831.08	1704.21	960.455	5508.23	9545.83	2903.48	7259.81	1558.44	6304.34	-2.01634	9.89e-10	1.44e-07	Down
novel.2073	-	97.6511	66.1039	65.7959	36.6054	273.466	358.44	164.326	277.41	66.5391	268.411	-2.01347	9.94e-10	1.44e-07	Down
108792615	PIPOX	18.8135	18.8868	26.8744	20.0458	97.2804	71.4895	98.3644	74.5608	21.1551	85.4238	-2.01301	5.57e-11	1.17e-08	Down
108790199	CUNH2orf80	25.9806	25.4972	29.6545	16.5596	78.9052	155.887	90.2638	66.8854	24.423	97.9853	-2.00808	3.99e-08	3.49e-06	Down
108797820	LOC108797820	35.8353	62.3265	54.6754	100.229	241.039	214.468	112.251	446.268	63.2665	253.507	-2.00202	1.43e-06	6.9e-05	Down
108784184	OTOGL	27.7723	37.7737	44.4817	16.5596	167.539	164.823	40.503	132.674	31.6468	126.385	-2.00074	9.31e-06	0.000324485	Down
novel.320	-	8.06294	12.2764	19.4608	38.3485	35.6695	61.5604	76.377	139.253	19.5371	78.215	-1.99803	0.000168975	0.00332448	Down
108787015	LOC108787015	129.007	199.256	189.047	130.733	480.998	555.036	251.118	1288.37	162.011	643.88	-1.99106	8.68e-07	4.54e-05	Down
108798493	LOC108798493	242.784	175.648	241.869	359.953	1521.9	963.122	274.263	1263.15	255.063	1005.61	-1.97902	1.37e-06	6.7e-05	Down
novel.3594	-	5.37529	19.8312	13.9005	4.35778	47.5593	52.6242	26.6162	42.7628	10.8662	42.3906	-1.97299	0.000152165	0.00305173	Down
108789424	TRIM29	62.7117	150.15	103.791	92.3849	397.769	477.589	192.1	518.636	102.259	396.524	-1.95638	1.2e-08	1.26e-06	Down
108786220	LOC108786220	16.1259	35.885	35.2147	11.3302	67.0154	162.837	54.3897	95.3939	24.6389	94.909	-1.95066	2.92e-05	0.00081684	Down
novel.22	-	45.69	51.9388	53.7487	25.2751	163.215	234.327	126.138	156.797	44.1632	170.119	-1.94908	3.51e-10	6.23e-08	Down
108795620	CKMT1A	280.411	322.965	337.32	191.742	1061.44	1312.63	424.703	1555.91	283.109	1088.67	-1.94353	1.82e-08	1.78e-06	Down
108800937	HPX	205.157	188.868	251.136	347.751	1799.69	801.278	359.898	843.195	248.228	951.015	-1.93769	8.9e-07	4.61e-05	Down
108786593	LOC108786593	25.9806	25.4972	12.9738	44.4494	81.067	107.234	65.962	163.376	27.2252	104.41	-1.93714	3.31e-06	0.000136887	Down
novel.584	-	19.7094	64.2152	49.1152	35.7338	54.0447	91.3477	180.528	319.076	42.1934	161.249	-1.93475	0.000150586	0.00303581	Down
novel.2848	-	22.397	31.1633	67.6493	22.6605	97.2804	167.802	78.6915	203.946	35.9675	136.93	-1.93093	8.64e-06	0.000303645	Down
108792297	LOC108792297	55.5447	61.3822	34.288	84.5409	270.223	250.213	123.823	252.191	58.9389	224.113	-1.92643	7.9e-09	8.92e-07	Down
108803271	LOC108803271	19.7094	3.77737	10.1937	12.2018	57.2874	37.7306	12.7295	66.8854	11.4706	43.6582	-1.926	0.00114656	0.0148008	Down
novel.2445	-	77.0458	78.3803	67.6493	71.4676	218.341	337.589	141.182	418.856	73.6358	278.992	-1.92245	3.17e-09	3.94e-07	Down
108796991	LOC108796991	472.13	454.228	485.592	427.062	1482.99	1480.43	1673.35	2316.87	459.753	1738.41	-1.91881	3.48e-24	1.18e-20	Down
108793044	LOC108793044	13.4382	7.55473	14.8272	12.2018	45.3975	63.5462	43.9747	28.5085	12.0055	45.3567	-1.91832	6.72e-06	0.000244293	Down
novel.2685	-	13.4382	17.9425	10.1937	6.97245	33.5077	72.4824	62.4903	14.2543	12.1367	45.6837	-1.91601	0.000512307	0.00793383	Down
novel.3246	-	119.152	124.653	131.592	160.366	423.71	532.199	845.934	218.2	133.941	505.011	-1.91428	3.14e-08	2.87e-06	Down
108788184	CRACR2A	6.27117	16.9981	43.555	13.9449	72.4199	78.4398	12.7295	140.35	20.1923	75.9847	-1.91404	0.00336092	0.0329035	Down
108787326	CIDEA	1.79176	6.61039	7.41362	8.71556	19.4561	36.7376	13.8867	21.9296	6.13283	23.0025	-1.91155	0.00146047	0.0176275	Down
108789142	LOC108789142	196.198	60.4379	58.3823	101.972	337.239	252.199	646.89	321.269	104.248	389.399	-1.90007	3.53e-06	0.000143005	Down
108802279	LOC108802279	16.1259	4.72171	12.0471	2.61467	29.1841	43.688	27.7735	30.7015	8.87735	32.8368	-1.88961	0.000656446	0.00946079	Down
108793428	LOC108793428	214.116	336.186	417.016	294.586	2052.62	1461.56	356.426	800.432	315.476	1167.76	-1.88839	6.55e-06	0.000240322	Down
108804400	LOC108804400	5.37529	12.2764	5.56021	2.61467	20.537	29.7873	13.8867	30.7015	6.45665	23.7281	-1.88823	0.00141555	0.0172484	Down
108786325	FAT2	59.1282	98.2115	78.7697	20.0458	313.459	307.802	104.151	221.489	64.0388	236.725	-1.8882	2.33e-05	0.000679632	Down
108793727	NCS1	9.8547	15.1095	12.9738	6.97245	31.3459	35.7447	17.3584	81.1397	11.2276	41.3972	-1.88626	0.00050798	0.00788295	Down
108790006	STOML3	9.8547	16.0538	14.8272	6.10089	54.0447	48.6526	21.9873	47.1487	11.7092	42.9583	-1.88242	5.67e-05	0.0014025	Down
108785713	LYVE1	159.467	142.596	257.623	567.383	1094.95	751.632	1079.69	1221.48	281.767	1036.94	-1.87922	9.45e-07	4.81e-05	Down
108789159	LOC108789159	38.5229	28.3302	48.1885	23.532	159.972	163.83	57.8614	127.192	34.6434	127.214	-1.87884	7.95e-07	4.23e-05	Down
108798670	PIGR	586.803	738.475	1515.16	1012.75	4513.81	4653.77	584.4	4357.42	963.296	3527.35	-1.87256	0.00390653	0.0364122	Down
108790285	COLEC11	12.5423	33.9963	34.288	20.9173	35.6695	43.688	129.61	163.376	25.436	93.0857	-1.87194	0.000361833	0.00612208	Down
novel.2716	-	8.95882	16.0538	15.7539	13.0733	35.6695	62.5533	59.0186	38.3769	13.46	48.9046	-1.86429	3.55e-06	0.000143688	Down
108793663	SERPINB5	17.9176	28.3302	28.7278	17.4311	50.802	93.3335	33.5596	157.893	23.1017	83.8971	-1.86312	0.000103682	0.00224301	Down
108794785	FAM188B2	62.7117	87.8238	91.7435	61.8805	122.141	388.228	223.345	370.611	76.0399	276.081	-1.86147	1.57e-07	1.1e-05	Down
novel.1576	-	2.68765	4.72171	9.26702	2.61467	19.4561	18.8653	10.4151	20.8332	4.82276	17.3924	-1.85911	0.00361561	0.0345521	Down
108794647	LOC108794647	12.5423	17.9425	45.4084	27.8898	71.339	153.901	62.4903	87.7186	25.9458	93.8622	-1.85727	2.98e-05	0.000826267	Down
108801507	LOC108801507	85.1088	133.152	74.1362	33.9907	249.686	372.341	244.175	314.69	81.597	295.223	-1.85711	1.24e-07	9.14e-06	Down
108797582	STPG1	7.16706	17.9425	17.6073	4.35778	23.7797	67.5178	25.459	52.6311	11.7687	42.3469	-1.85502	0.000929881	0.012428	Down
108790228	CUNH9orf116	39.4188	42.4954	52.822	28.7613	112.413	183.688	143.496	149.122	40.8744	147.18	-1.85111	4.01e-11	8.72e-09	Down
108803515	LOC108803515	51.9612	53.8275	32.4346	65.3667	188.075	281.986	163.169	98.6834	50.8975	182.979	-1.84624	1.35e-07	9.73e-06	Down
novel.1122	-	87.7964	108.599	75.9896	62.752	96.1995	397.164	199.043	508.768	83.7843	300.294	-1.84234	1.68e-05	0.000520665	Down
108800026	ANGPTL5	9.8547	5.66605	13.9005	8.71556	14.0516	49.6455	45.1319	27.4121	9.53421	34.0603	-1.83733	0.000582322	0.00871861	Down
108792134	LOC108792134	29.5641	28.3302	41.7016	5.22934	149.163	67.5178	93.7355	63.596	26.2063	93.5031	-1.83704	0.000247691	0.00454479	Down
108802130	LOC108802130	16.1259	18.8868	63.9425	25.2751	47.5593	190.639	62.4903	142.543	31.0576	110.808	-1.83695	0.000524842	0.00807103	Down
novel.197	-	22.397	26.4416	25.9477	13.0733	57.2874	98.298	70.5909	86.6221	21.9649	78.1996	-1.83652	1.08e-07	8.12e-06	Down
novel.2183	-	21.5012	38.718	27.8011	81.9263	184.833	93.3335	201.358	127.192	42.4866	151.679	-1.83333	1.4e-05	0.000452985	Down
108803210	LOC108803210	25.9806	23.6085	21.3142	28.7613	59.4492	110.213	78.6915	106.359	24.9162	88.6781	-1.83135	1.3e-08	1.36e-06	Down
108798319	LOC108798319	301.912	371.126	165.88	207.43	617.19	1033.62	1453.48	605.258	261.587	927.386	-1.82596	5.13e-08	4.3e-06	Down
108804766	CFAP61	38.5229	56.6605	74.1362	33.9907	119.979	201.561	142.339	255.48	50.8276	179.84	-1.8251	7.67e-08	6.05e-06	Down
108795717	LOC108795717	51.9612	89.7124	108.424	59.2658	122.141	159.858	296.25	515.347	77.3409	273.399	-1.82194	1.99e-05	0.000594351	Down
108795814	LOC108795814	40.3147	35.885	37.9948	20.0458	79.9861	144.965	102.993	144.736	33.5601	118.17	-1.81857	2.82e-08	2.63e-06	Down
108797375	LOC108797375	14.3341	16.0538	14.8272	3.48622	33.5077	66.5249	30.0879	40.5698	12.1753	42.6726	-1.81659	0.000296837	0.00525303	Down
108792709	LOC108792709	444.357	525.998	720.975	297.201	1000.91	2949.93	876.021	2126.08	497.133	1738.24	-1.8062	2.36e-06	0.000103962	Down
108803844	PPIL6	34.9394	50.9944	44.4817	25.2751	118.898	147.943	97.2071	178.727	38.9227	135.694	-1.80498	8.22e-09	9.22e-07	Down
novel.1974	-	86.0047	378.681	278.937	74.0823	634.485	840.001	577.457	801.528	204.426	713.368	-1.80379	3.76e-05	0.00100104	Down
novel.747	-	269.66	288.024	778.43	650.181	2269.88	1462.56	663.092	2521.91	496.574	1729.36	-1.80014	1.79e-05	0.000548243	Down
108799526	CFAP70	60.92	98.2115	65.7959	41.8347	191.318	293.901	197.886	243.419	66.6905	231.631	-1.79898	5.47e-10	9.07e-08	Down
novel.814	-	3.58353	7.55473	10.1937	5.22934	15.1325	37.7306	11.5723	27.4121	6.64033	22.9618	-1.79851	0.00290826	0.029527	Down
108794934	TMC4	55.5447	79.3247	63.0158	39.22	167.539	242.27	108.779	303.726	59.2763	205.578	-1.79617	2.75e-07	1.73e-05	Down
novel.1271	-	25.0847	34.9406	23.1676	25.2751	51.8829	72.4824	119.194	132.674	27.117	94.0585	-1.7939	1.31e-06	6.44e-05	Down
108796160	TECTA	4.47941	7.55473	8.34032	4.35778	17.2943	33.7589	16.2012	17.5437	6.18306	21.1995	-1.78724	0.00152304	0.0181679	Down
novel.2584	-	4.47941	19.8312	25.9477	2.61467	51.8829	52.6242	26.6162	50.4382	13.2182	45.3904	-1.78609	0.00372625	0.035263	Down
108793057	TTC22	17.0218	20.7755	31.5079	16.5596	75.6626	80.4257	32.4024	106.359	21.4662	73.7123	-1.7829	2.24e-05	0.00065756	Down
novel.524	-	24.1888	30.2189	24.0943	9.58712	43.2357	95.3193	52.0753	110.745	22.0223	75.3437	-1.77845	5.74e-05	0.00141525	Down
novel.2818	-	7.16706	15.1095	29.6545	10.4587	45.3975	109.22	18.5156	39.4734	15.5974	53.1516	-1.77417	0.00271764	0.0280019	Down
108792885	CAMK4	58.2323	85.9351	107.497	85.4125	248.606	320.71	126.138	456.137	84.2693	287.897	-1.77323	9.08e-07	4.68e-05	Down
novel.1072	-	422.856	317.299	484.665	147.293	936.054	1630.36	1130.61	987.93	343.028	1171.24	-1.77198	8.35e-08	6.5e-06	Down
108794124	MSR1	22.397	29.2746	42.6283	14.8165	135.112	132.057	37.0313	66.8854	27.2791	92.7713	-1.76952	0.000152438	0.00305204	Down
108797037	SPA17	30.46	27.3859	41.7016	25.2751	95.1186	121.135	82.1632	126.095	31.2057	106.128	-1.76828	2.21e-09	2.84e-07	Down
novel.405	-	25.0847	60.4379	121.398	47.064	211.855	164.823	122.666	365.129	63.4961	216.118	-1.76799	9.74e-05	0.00213251	Down
108791673	FER1L6	352.082	477.837	463.351	298.072	1387.87	1512.2	884.122	1605.25	397.835	1347.36	-1.76039	2.54e-13	8.36e-11	Down
novel.1005	-	201.573	371.126	276.157	183.898	296.165	462.696	1275.27	1462.71	258.189	874.208	-1.75958	5.63e-05	0.00139674	Down
108791043	LOC108791043	27.7723	55.7162	116.765	30.5045	178.347	323.688	27.7735	249.998	57.6894	194.952	-1.75816	0.00304231	0.03053	Down
108801095	LOC108801095	175.593	338.074	597.723	244.036	1591.08	1673.05	575.142	725.871	338.856	1141.29	-1.75228	1.93e-05	0.000580435	Down
novel.2998	-	12.5423	1.88868	7.41362	5.22934	23.7797	23.8298	19.6729	24.1226	6.7685	22.8512	-1.75227	0.00211606	0.0231216	Down
108784423	CCDC81	32.2517	39.6623	61.1624	26.1467	91.876	149.929	114.566	178.727	39.8058	133.774	-1.75107	2.65e-07	1.68e-05	Down
108786975	SDCBP2	198.886	137.874	175.147	149.036	705.824	716.88	492.979	308.111	165.236	555.949	-1.75068	5.36e-10	8.98e-08	Down
108800933	LOC108800933	26.8765	22.6642	37.0681	20.9173	69.1772	129.078	75.2198	86.6221	26.8815	90.0243	-1.74685	2.36e-07	1.53e-05	Down
108801194	LOC108801194	111.089	139.763	154.759	181.284	261.576	323.688	509.18	871.703	146.724	491.537	-1.74379	7.55e-07	4.03e-05	Down
108801579	DNAH9	295.641	419.288	357.707	200.458	732.846	1499.29	834.361	1189.68	318.273	1064.05	-1.74183	1.53e-09	2.06e-07	Down
novel.3473	-	1.79176	16.0538	16.6806	32.2476	79.9861	68.5107	25.459	49.3417	16.6934	55.8244	-1.74139	0.00425484	0.0385974	Down
108788987	DNTT	7.16706	16.0538	25.021	13.9449	24.8606	35.7447	59.0186	87.7186	15.5467	51.8356	-1.73784	0.000659426	0.00948373	Down
novel.1617	-	25.0847	22.6642	27.8011	4.35778	62.6918	87.376	45.1319	70.1748	19.9769	66.3436	-1.736	0.000241844	0.00446155	Down
108792334	WDR78	40.3147	50.0501	50.9686	33.1191	115.656	162.837	105.308	196.27	43.6131	145.018	-1.73587	5.24e-09	6.22e-07	Down
108783659	LOC108783659	104.818	67.0482	101.011	108.073	495.049	298.866	155.069	314.69	95.2375	315.918	-1.72978	1.92e-07	1.3e-05	Down
108783943	CUNH1orf158	49.2735	64.2152	58.3823	21.7889	122.141	234.327	93.7355	190.788	48.415	160.248	-1.72967	8.09e-06	0.000287976	Down
novel.2136	-	6.27117	3.77737	8.34032	5.22934	18.3752	23.8298	17.3584	18.6402	5.90455	19.5509	-1.72932	0.00134154	0.016567	Down
108800869	CFAP44	164.842	180.369	143.639	86.284	422.629	534.185	473.306	469.294	143.784	474.854	-1.72471	7.64e-13	2.26e-10	Down
108792728	HGF	41.2106	72.7143	102.864	28.7613	46.4784	95.3193	232.603	435.303	61.3875	202.426	-1.72172	0.00270462	0.0278958	Down
108798672	LOC108798672	78.8376	94.4342	124.178	70.596	206.451	442.838	310.137	253.287	92.0115	303.178	-1.72172	3.88e-09	4.69e-07	Down
108788088	LOC108788088	4.47941	7.55473	6.48692	7.844	32.4268	22.8369	11.5723	19.7367	6.59127	21.6432	-1.71831	0.0019335	0.0217735	Down
108799034	LOC108799034	93.1717	187.924	196.461	87.1556	541.528	647.377	352.954	310.304	141.178	463.041	-1.71489	4.34e-07	2.48e-05	Down
108785204	GALNT3	79.7335	66.1039	37.9948	107.201	257.253	242.27	100.679	354.164	72.7584	238.591	-1.71276	1.41e-05	0.000453266	Down
novel.3766	-	114.673	88.7681	184.414	174.311	501.535	440.852	143.496	756.573	140.541	460.614	-1.71253	3.43e-05	0.000927216	Down
108797543	QSOX1	630.701	444.785	650.545	344.265	2135.85	2239.01	344.854	2055.9	517.574	1693.9	-1.71065	9.14e-05	0.00202625	Down
108784292	IL17B	34.9394	69.8813	41.7016	81.9263	112.413	183.688	109.937	341.006	57.1121	186.761	-1.70923	3.88e-05	0.00102669	Down
108800520	LOC108800520	12.5423	12.2764	3.70681	26.1467	88.6333	26.8086	42.8174	20.8332	13.6681	44.7731	-1.70781	0.00517901	0.0444021	Down
novel.3577	-	859.151	658.206	1333.52	775.685	3419.95	3298.44	1230.13	3869.48	906.642	2954.5	-1.70439	3.63e-07	2.14e-05	Down
108797493	LOC108797493	72.5664	116.154	77.843	99.3574	314.54	325.674	180.528	370.611	91.4802	297.838	-1.70392	6.22e-10	9.92e-08	Down
108796726	CRELD2	286.682	169.037	139.932	113.302	845.259	399.15	339.068	708.327	177.238	572.951	-1.69273	1.91e-06	8.63e-05	Down
108792485	CFAP99	57.3364	81.2134	105.644	67.9814	215.098	324.681	165.484	301.533	78.0438	251.699	-1.6911	7.07e-09	8.06e-07	Down
novel.711	-	43.8982	57.6048	52.822	74.9538	64.8536	76.454	307.823	291.664	57.3197	185.199	-1.6907	0.00042503	0.00689907	Down
108783675	TEX33	11.6465	23.6085	21.3142	6.97245	37.8313	49.6455	83.3204	32.8945	15.8854	50.9229	-1.68356	0.000492816	0.00771376	Down
108804717	LOC108804717	49.2735	121.82	133.445	102.844	126.465	154.894	328.653	698.459	101.846	327.118	-1.6834	0.000519221	0.00800267	Down
novel.2312	-	15.23	31.1633	20.3875	17.4311	86.4715	109.22	46.2891	27.4121	21.053	67.3482	-1.68197	0.000358794	0.00608956	Down
108801351	CCDC190	262.493	325.798	396.629	190.871	751.221	1400.99	636.475	975.869	293.948	941.14	-1.67952	1.32e-08	1.37e-06	Down
108784950	TSPEAR	33.1476	30.2189	12.0471	42.7062	79.9861	92.3406	113.408	93.201	29.53	94.734	-1.67862	3.46e-06	0.000140848	Down
108797061	CDHR3	159.467	251.195	215.922	146.421	426.953	676.171	346.011	1023.02	193.251	618.038	-1.6778	5.87e-07	3.19e-05	Down
108793424	DNAH1	201.573	229.475	314.152	160.366	509.101	858.867	598.287	928.72	226.392	723.744	-1.67728	5.69e-10	9.22e-08	Down
108789873	GRHL1	9.8547	21.7199	15.7539	3.48622	45.3975	43.688	20.8301	51.5347	12.7037	40.3626	-1.67485	0.00179428	0.0205974	Down
108802505	LOC108802505	44.7941	40.6067	30.5812	28.7613	99.4422	155.887	126.138	80.0432	36.1858	115.377	-1.67454	7.36e-08	5.87e-06	Down
108794721	LOC108794721	8.06294	19.8312	26.8744	5.22934	19.4561	47.6596	71.7481	51.5347	14.9995	47.5996	-1.66915	0.00309362	0.0308939	Down
108799134	GALNT6	80.6294	172.814	107.497	76.6969	407.497	334.61	208.301	438.593	109.41	347.25	-1.66761	2.22e-07	1.46e-05	Down
108794745	TEKT4	165.738	197.367	161.246	112.431	415.063	687.093	380.728	531.794	159.196	503.67	-1.66293	8.05e-11	1.58e-08	Down
novel.1123	-	40.3147	43.4397	31.5079	25.2751	31.3459	149.929	53.2325	209.428	35.1344	110.984	-1.66072	0.00131652	0.0164006	Down
108800407	SPATS1	4.47941	22.6642	9.26702	4.35778	24.8606	43.688	26.6162	32.8945	10.1921	32.0148	-1.66026	0.00391274	0.0364203	Down
108804582	GMNC	23.2929	16.0538	20.3875	6.97245	77.8243	58.5816	37.0313	36.1839	16.6767	52.4053	-1.65526	0.000266317	0.00483442	Down
108796231	ENPP3	29.5641	55.7162	44.4817	80.1831	96.1995	209.504	155.069	200.656	52.4863	165.357	-1.65525	3.37e-06	0.000138982	Down
108800806	LOC108800806	204.261	71.77	111.204	226.605	261.576	944.257	233.76	491.224	153.46	482.704	-1.65321	0.000275522	0.0049631	Down
108797814	SLCO4C1	14.3341	28.3302	15.7539	32.2476	89.7142	52.6242	43.9747	98.6834	22.6665	71.2491	-1.65161	6.62e-05	0.00158862	Down
108787953	SERPINF2	94.0676	61.3822	124.178	81.9263	297.246	350.497	151.597	333.331	90.3885	283.168	-1.64812	1.5e-07	1.07e-05	Down
108793204	LOC108793204	35.8353	19.8312	13.9005	10.4587	101.604	100.284	23.1446	25.2191	20.0064	62.5629	-1.64698	0.00467938	0.0411547	Down
108787159	LOC108787159	7.16706	28.3302	24.0943	13.9449	18.3752	76.454	40.503	94.2975	18.3841	57.4074	-1.64629	0.00321353	0.0318421	Down
108792662	AP1S3	35.8353	41.551	38.9215	33.1191	110.251	181.702	84.4776	89.9115	37.3567	116.586	-1.6453	3.01e-07	1.85e-05	Down
108793236	ARMC3	64.5035	96.3228	108.424	84.5409	235.635	353.476	189.785	325.655	88.4479	276.138	-1.64406	1.35e-09	1.84e-07	Down
108797771	MGAM	111.985	76.4917	113.984	66.2383	224.826	374.327	158.54	393.637	92.1749	287.832	-1.64368	6e-07	3.24e-05	Down
108788645	TMC5	115.569	186.035	156.613	61.8805	409.659	690.072	115.723	403.505	130.024	404.74	-1.63931	0.000286934	0.00512218	Down
108787104	LOC108787104	60.92	60.4379	58.3823	45.3209	174.024	259.149	129.61	135.964	56.2652	174.687	-1.63696	1.58e-08	1.57e-06	Down
108787386	SERPINB1	258.91	246.473	227.042	257.981	1128.45	733.76	385.357	824.554	247.601	768.031	-1.63327	1.18e-08	1.25e-06	Down
108784615	DLEC1	41.2106	78.3803	81.5498	40.0916	121.06	219.433	156.226	249.998	60.3081	186.679	-1.63229	1.51e-06	7.19e-05	Down
novel.2483	-	57.3364	99.1559	88.0367	48.8071	192.399	308.795	145.811	259.866	73.334	226.718	-1.63082	3.28e-07	1.98e-05	Down
108797229	LOC108797229	14.3341	20.7755	25.021	16.5596	16.2134	25.8156	114.566	81.1397	19.1725	59.4336	-1.63064	0.0044072	0.0394999	Down
novel.1513	-	16.1259	30.2189	17.6073	9.58712	45.3975	82.4115	47.4463	50.4382	18.3848	56.4234	-1.62441	0.000117106	0.00248129	Down
108797455	LOC108797455	45.69	50.0501	51.8953	54.0365	153.487	227.376	146.968	93.201	50.418	155.258	-1.62402	7.36e-08	5.87e-06	Down
novel.2807	-	78.8376	122.764	73.2095	111.559	295.084	330.639	313.609	251.094	96.5927	297.606	-1.62375	2.39e-12	6.51e-10	Down
108791483	LOC108791483	349.394	413.622	716.341	1341.32	2448.22	2498.16	1055.39	2690.77	705.17	2173.14	-1.62365	5.72e-05	0.00141315	Down
108786381	HSH2D	10.7506	4.72171	16.6806	8.71556	31.3459	33.7589	23.1446	37.2804	10.2171	31.3824	-1.61999	0.000701137	0.00997813	Down
108791858	FAM3D	173.801	175.648	177	163.853	771.758	716.88	277.735	353.067	172.575	529.86	-1.61896	3.72e-07	2.19e-05	Down
108792712	LOC108792712	5.37529	12.2764	10.1937	5.22934	16.2134	34.7518	38.1885	12.0613	8.2687	25.3038	-1.6186	0.00538095	0.0456922	Down
novel.537	-	30.46	38.718	47.2618	31.376	47.5593	71.4895	149.282	185.305	36.954	113.409	-1.61725	0.000146473	0.00296752	Down
108799240	LOC108799240	53.7529	85.9351	58.3823	25.2751	105.928	273.05	124.981	179.823	55.8363	170.945	-1.61696	5.11e-05	0.00128902	Down
novel.400	-	249.055	278.581	587.529	410.503	1253.84	1460.57	631.846	1331.13	381.417	1169.35	-1.61645	5.23e-07	2.89e-05	Down
108803579	TEX43	31.3559	46.2727	41.7016	24.4036	60.53	137.021	67.1192	174.341	35.9334	109.753	-1.61343	6.28e-05	0.00152461	Down
108790392	SAPCD1	8.06294	14.1651	11.1204	9.58712	34.5886	47.6596	18.5156	29.605	10.7339	32.5922	-1.60955	0.000594969	0.00883669	Down
108784288	LOC108784288	46.5859	52.8831	90.8168	70.596	248.606	234.327	120.352	191.884	65.2205	198.792	-1.60887	2.19e-07	1.45e-05	Down
108783978	LOC108783978	26.8765	37.7737	44.4817	35.7338	111.332	161.844	53.2325	114.034	36.2164	110.111	-1.60715	9.36e-06	0.00032553	Down
108792915	LOC108792915	32.2517	44.3841	38.9215	13.9449	58.3683	135.036	50.918	149.122	32.3756	98.3609	-1.6064	0.000429483	0.00696104	Down
108796247	KIAA1549L	99.4429	104.822	165.88	79.3116	297.246	324.681	247.647	492.32	112.364	340.474	-1.60018	6.34e-08	5.13e-06	Down
108798665	LOC108798665	42.1065	67.0482	43.555	31.376	94.0377	174.752	101.836	185.305	46.0214	138.983	-1.59734	2.79e-06	0.000119874	Down
108792064	LOC108792064	38.5229	20.7755	38.9215	11.3302	122.141	82.4115	28.9307	97.5869	27.3875	82.7675	-1.5973	0.0011809	0.0151579	Down
novel.1501	-	88.6923	58.5492	88.9634	53.1649	180.509	293.901	149.282	249.998	72.3425	218.423	-1.59552	7.55e-08	6e-06	Down
108791604	LOC108791604	9.8547	8.49907	32.4346	51.4218	59.4492	69.5036	91.421	88.815	25.5525	77.2972	-1.59388	0.0019538	0.0219137	Down
novel.47	-	15.23	24.5529	47.2618	25.2751	57.2874	92.3406	46.2891	140.35	28.08	84.0667	-1.58384	0.000438507	0.00706803	Down
108802944	LRRC61	12.5423	7.55473	27.8011	13.9449	42.1549	37.7306	70.5909	35.0874	15.4608	46.3909	-1.58336	0.000719325	0.0101802	Down
108790144	LOC108790144	13.4382	17.9425	11.1204	7.844	23.7797	61.5604	23.1446	41.6663	12.5863	37.5377	-1.58333	0.00123691	0.0156887	Down
108792218	LOC108792218	43.8982	72.7143	57.4556	18.3027	78.9052	295.887	93.7355	106.359	48.0927	143.722	-1.58226	0.00116272	0.0149716	Down
novel.2325	-	33.1476	35.885	44.4817	61.0089	284.275	150.922	42.8174	43.8593	43.6308	130.468	-1.58053	0.00359306	0.0344011	Down
novel.2258	-	16.1259	32.1076	27.8011	20.9173	70.2581	133.05	45.1319	40.5698	24.238	72.2524	-1.58052	0.000411776	0.00674903	Down
108804939	PTGER3	11.6465	22.6642	18.534	13.0733	72.4199	46.6667	28.9307	48.2452	16.4795	49.0656	-1.57852	0.000171375	0.00336522	Down
108790631	TTLL10	38.5229	22.6642	36.1414	12.2018	59.4492	107.234	77.5343	82.2362	27.3826	81.6134	-1.57786	5.04e-05	0.00127603	Down
108802580	LOC108802580	14.3341	52.8831	22.2409	47.9356	118.898	109.22	34.7168	146.929	34.3484	102.441	-1.57748	0.00141057	0.0172185	Down
108804780	CUNH10orf107	27.7723	46.2727	39.8482	24.4036	78.9052	141.986	71.7481	118.42	34.5742	102.765	-1.5758	4.69e-06	0.00018083	Down
108786877	DNAH12	146.029	176.592	156.613	101.972	285.356	493.476	340.225	611.837	145.301	432.723	-1.57527	3e-08	2.77e-06	Down
108787051	DNAH14	173.801	263.471	265.037	189.128	477.755	691.065	462.891	1021.92	222.859	663.408	-1.57426	4.61e-08	3.97e-06	Down
108795080	LOC108795080	19.7094	26.4416	30.5812	25.2751	85.3906	88.3689	72.9054	55.9206	25.5018	75.6464	-1.57103	4.68e-07	2.63e-05	Down
108791573	LOC108791573	35.8353	30.2189	23.1676	13.0733	52.9638	79.4327	72.9054	97.5869	25.5738	75.7222	-1.56791	2.54e-05	0.00073083	Down
novel.2374	-	66.2953	62.3265	50.0419	41.8347	127.545	281.986	131.924	109.648	55.1246	162.776	-1.56431	6.67e-06	0.000242672	Down
108804635	REP15	9.8547	12.2764	14.8272	7.844	43.2357	50.6384	12.7295	25.2191	11.2006	32.9557	-1.56379	0.00299504	0.0302048	Down
108796394	MYCBPAP	64.5035	73.6586	72.2828	47.064	130.788	223.405	133.081	273.024	64.3772	190.074	-1.56363	4.63e-07	2.61e-05	Down
novel.631	-	26.8765	78.3803	58.3823	38.3485	41.074	75.4611	315.923	164.472	50.4969	149.233	-1.56309	0.00390234	0.0363898	Down
108788892	LOC108788892	915.591	1099.21	994.352	617.933	1764.02	3151.49	1533.33	4228.03	906.772	2669.22	-1.55774	1.12e-06	5.62e-05	Down
novel.720	-	13.4382	6.61039	4.63351	9.58712	38.9122	15.8865	27.7735	18.6402	8.56731	25.3031	-1.55661	0.00421155	0.0382774	Down
108786857	CUNH11orf65	40.3147	67.0482	40.7749	20.9173	100.523	159.858	79.8487	154.604	42.2638	123.709	-1.55288	4.18e-05	0.00109458	Down
108795927	LOC108795927	15.23	19.8312	27.8011	14.8165	46.4784	79.4327	43.9747	57.0171	19.4197	56.7257	-1.55167	4.05e-05	0.00106251	Down
108794236	VEGFB	39.4188	32.1076	14.8272	33.1191	109.17	100.284	48.6036	92.1045	29.8682	87.5405	-1.5516	4.57e-05	0.00117983	Down
108794280	ERICH6B	14.3341	25.4972	12.9738	7.844	32.4268	59.5746	27.7735	57.0171	15.1623	44.198	-1.54994	0.000990068	0.0131193	Down
108801262	LOC108801262	26.8765	38.718	41.7016	28.7613	68.0963	106.241	35.8741	187.498	34.0144	99.4275	-1.54915	0.000714828	0.0101306	Down
108788124	CD200R1	22.397	62.3265	50.0419	33.1191	31.3459	78.4398	231.446	148.025	41.9712	122.314	-1.54304	0.00326921	0.0322219	Down
108797721	LOC108797721	28.6682	34.9406	60.2357	40.9631	112.413	182.695	72.9054	110.745	41.2019	119.69	-1.54101	1.55e-05	0.000489993	Down
108796841	LOC108796841	76.15	139.763	138.079	42.7062	186.995	282.979	155.069	526.311	99.1744	287.838	-1.53826	0.000425322	0.00689907	Down
108796549	TNFRSF21	51.9612	147.317	129.738	140.321	278.871	345.532	193.257	543.855	117.334	340.379	-1.53696	3.75e-05	0.000998768	Down
108792817	LOC108792817	289.37	550.551	412.383	598.759	867.958	814.186	1959.19	1729.15	462.766	1342.62	-1.5365	3.13e-06	0.000131383	Down
108800592	LOC108800592	93.1717	103.878	76.9163	107.201	390.203	176.738	283.521	255.48	95.2917	276.485	-1.53591	1.51e-08	1.52e-06	Down
108794145	B3GAT3	141.549	135.041	97.3038	124.633	393.445	314.752	364.527	371.707	124.632	361.108	-1.53418	1.58e-15	9.76e-13	Down
108799598	LOC108799598	46.5859	44.3841	19.4608	16.5596	76.7434	149.929	82.1632	58.1135	31.7476	91.7374	-1.53358	0.0004244	0.00689907	Down
108790589	ATP12A	1393.99	1321.13	3195.27	1325.64	5013.18	6160.01	3896.39	5858.5	1809.01	5232.02	-1.53223	4.52e-07	2.55e-05	Down
108788405	AGMAT	14.3341	18.8868	15.7539	14.8165	28.1032	69.5036	59.0186	27.4121	15.9478	46.0094	-1.53111	0.00051374	0.00794216	Down
novel.1598	-	1181.67	1148.32	1767.22	1059.81	3109.73	4999.3	3121.04	3665.54	1289.26	3723.9	-1.53042	2.97e-11	6.67e-09	Down
108791295	RASAL1	159.467	276.692	290.058	87.1556	720.956	741.703	405.03	476.97	203.343	586.165	-1.52828	1.93e-05	0.000580435	Down
108790874	ABHD11	12.5423	12.2764	17.6073	16.5596	29.1841	55.6029	59.0186	26.3156	14.7464	42.5303	-1.52771	0.000420352	0.00685111	Down
108784843	LRRIQ4	88.6923	152.983	129.738	71.4676	194.561	408.086	217.559	452.847	110.72	318.263	-1.52464	9.41e-06	0.000326828	Down
108790502	PDK4	323.413	334.297	473.545	1264.63	955.51	1738.58	1441.91	2757.65	598.971	1723.41	-1.52453	0.000390923	0.00650117	Down
108802289	CDH26	35.8353	46.2727	57.4556	31.376	135.112	142.979	55.5469	155.7	42.7349	122.335	-1.51995	2.96e-05	0.000823621	Down
108789070	LOC108789070	49.2735	62.3265	45.4084	177.797	287.518	241.277	179.37	252.191	83.7015	240.089	-1.51901	0.00021002	0.00395667	Down
108787649	MORN3	53.7529	54.7718	110.278	60.1374	113.494	222.412	126.138	335.523	69.7349	199.392	-1.51638	9.69e-05	0.00212846	Down
108797059	LOC108797059	13.4382	9.44342	12.0471	9.58712	25.9414	30.7802	26.6162	43.8593	11.129	31.7993	-1.51472	0.000434423	0.00702438	Down
108787687	CCDC181	95.8594	90.6568	110.278	67.1098	165.377	307.802	179.37	385.962	90.9759	259.628	-1.51389	1.55e-06	7.36e-05	Down
108792061	LOC108792061	81.5253	144.484	88.0367	48.8071	270.223	273.05	171.27	320.173	90.7133	258.679	-1.51359	4.45e-06	0.000174751	Down
108801346	TIMP1	1456.7	1367.41	1436.39	1727.42	8304.51	2707.66	2186	3857.42	1496.98	4263.9	-1.5101	1.8e-05	0.000549075	Down
108786428	NME5	122.736	130.319	92.6702	76.6969	264.819	441.845	252.276	242.323	105.606	300.315	-1.50938	5.36e-08	4.47e-06	Down
novel.2266	-	183.656	250.251	279.864	108.073	439.924	1004.82	371.47	521.925	205.461	584.536	-1.50936	2.68e-05	0.000761313	Down
novel.3466	-	269.66	280.469	313.225	400.044	1034.42	631.49	212.93	1715.99	315.85	898.707	-1.50858	0.000737353	0.010385	Down
108795311	LRRN4	51.9612	13.2208	16.6806	25.2751	56.2065	65.532	68.2764	115.131	26.7844	76.2864	-1.50747	0.000871894	0.011839	Down
108796689	MCIDAS	17.0218	16.9981	22.2409	6.10089	30.265	68.5107	33.5596	43.8593	15.5904	44.0487	-1.50449	0.00144055	0.017442	Down
108795804	LOC108795804	38.5229	20.7755	18.534	4.35778	63.7727	51.6313	45.1319	72.3678	20.5476	58.2259	-1.50393	0.00291933	0.0295727	Down
108797122	LOC108797122	111.089	123.709	197.388	58.3942	295.084	420.001	233.76	440.786	122.645	347.408	-1.50329	1.59e-05	0.000499612	Down
novel.975	-	43.8982	36.8293	5.56021	24.4036	74.5817	51.6313	131.924	55.9206	27.6728	78.5144	-1.50281	0.00406331	0.0373932	Down
108786110	LOC108786110	2128.62	3058.72	3849.52	3218.66	9077.34	11630.9	5393.84	8605.19	3063.88	8676.83	-1.50186	5.75e-09	6.78e-07	Down
108804396	CIDEC	27.7723	23.6085	26.8744	30.5045	71.339	108.227	81.0059	47.1487	27.1899	76.9302	-1.50118	9.74e-06	0.00033616	Down
108802076	CFTR	18.8135	22.6642	33.3613	14.8165	42.1549	81.4186	38.1885	91.008	22.4139	63.1925	-1.49919	0.000394535	0.00655056	Down
108796782	CFAP52	162.155	168.093	136.225	101.972	349.129	575.887	339.068	341.006	142.111	401.272	-1.49888	6.04e-09	7.04e-07	Down
108787422	GP1BB	81.5253	214.366	218.702	100.229	143.759	224.397	614.488	754.38	153.705	434.256	-1.49848	0.00195206	0.0219137	Down
108785927	ASNS	36.7312	13.2208	14.8272	9.58712	85.3906	57.5887	42.8174	24.1226	18.5916	52.4798	-1.49739	0.00425815	0.0385974	Down
108791033	SEL1L3	201.573	129.375	235.382	203.944	759.868	515.32	164.326	734.643	192.569	543.539	-1.49708	0.000132133	0.00272567	Down
108783863	CATIP	91.38	120.876	149.199	61.0089	269.143	444.823	166.641	310.304	105.616	297.728	-1.49687	1.43e-05	0.000460628	Down
108793121	RIBC2	172.905	212.477	226.115	115.045	392.364	679.15	334.439	638.153	181.636	511.026	-1.49335	5.15e-07	2.86e-05	Down
108788302	CUNH7orf72	26.8765	33.052	27.8011	18.3027	42.1549	105.248	79.8487	70.1748	26.508	74.3567	-1.49138	5.1e-05	0.00128819	Down
novel.1496	-	52.857	82.1577	55.6021	36.6054	90.7951	179.717	137.71	229.165	56.8056	159.347	-1.48992	1.87e-05	0.000564278	Down
108793689	LOC108793689	7.16706	12.2764	10.1937	8.71556	16.2134	29.7873	20.8301	40.5698	9.5882	26.8502	-1.48932	0.00271216	0.0279595	Down
novel.2610	-	8.06294	8.49907	21.3142	15.688	38.9122	26.8086	24.3018	60.3065	13.391	37.5823	-1.48804	0.00265487	0.0275689	Down
108795225	RAPGEFL1	15.23	7.55473	13.9005	6.10089	22.6988	46.6667	16.2012	33.9909	10.6965	29.8894	-1.48726	0.00468134	0.0411547	Down
108789807	ANXA9	52.857	22.6642	69.5027	24.4036	101.604	209.504	47.4463	115.131	42.3569	118.421	-1.48516	0.00196771	0.0220311	Down
108792720	LOC108792720	77.9417	110.488	130.665	77.5685	218.341	397.164	208.301	278.506	99.1658	275.578	-1.47645	2.56e-07	1.63e-05	Down
108797261	CFAP45	234.721	265.36	244.649	125.504	458.299	831.065	503.394	626.091	217.559	604.712	-1.47575	1.29e-07	9.37e-06	Down
108787738	ADGB	82.4211	135.041	163.1	87.1556	192.399	370.355	234.917	501.092	116.929	324.691	-1.47437	1.78e-05	0.00054638	Down
108793409	SLC22A23	206.053	255.917	255.77	284.999	585.844	774.469	570.513	854.159	250.685	696.247	-1.47393	4.46e-13	1.4e-10	Down
novel.3840	-	7.16706	11.3321	12.9738	7.844	22.6988	17.8724	33.5596	35.0874	9.82925	27.3045	-1.47371	0.00211178	0.0230872	Down
novel.429	-	27.7723	50.0501	46.3351	23.532	67.0154	145.958	35.8741	160.086	36.9224	102.233	-1.47216	0.00173388	0.0201304	Down
108802408	LOC108802408	9.8547	9.44342	11.1204	5.22934	20.537	30.7802	20.8301	26.3156	8.91197	24.6157	-1.47167	0.00210541	0.0230422	Down
108804666	NPHP4	52.857	55.7162	48.1885	46.1925	110.251	173.759	130.767	146.929	50.7385	140.426	-1.4705	2.45e-09	3.11e-07	Down
108801975	TUB	38.5229	28.3302	33.3613	33.1191	50.802	65.532	131.924	121.71	33.3334	92.4919	-1.46979	6.51e-05	0.00157449	Down
novel.1785	-	34.9394	30.2189	69.5027	18.3027	132.95	172.766	57.8614	59.21	38.2409	105.697	-1.46949	0.00201308	0.0222824	Down
108791148	SMIM5	64.5035	63.2709	58.3823	31.376	140.516	234.327	84.4776	141.446	54.3832	150.192	-1.46835	3.87e-05	0.00102478	Down
108795371	CFAP57	285.786	271.026	278.937	196.1	514.505	853.902	584.4	900.212	257.962	713.255	-1.46778	7.05e-10	1.08e-07	Down
108787954	LOC108787954	10.7506	25.4972	21.3142	15.688	17.2943	39.7164	78.6915	66.8854	18.3125	50.6469	-1.4677	0.00364891	0.034789	Down
108790901	DTHD1	101.235	148.262	127.885	61.0089	192.399	307.802	373.785	337.716	109.598	302.925	-1.46766	1.99e-06	8.93e-05	Down
108789139	LOC108789139	58.2323	80.269	74.1362	37.4769	134.031	266.1	180.528	109.648	62.5286	172.577	-1.46701	2.21e-05	0.000653313	Down
108794167	PPP1R32	121.84	214.366	184.414	99.3574	225.907	545.107	394.615	546.048	154.994	427.919	-1.46606	9.24e-06	0.000322498	Down
novel.539	-	25.0847	22.6642	17.6073	24.4036	50.802	53.6171	86.7921	57.0171	22.44	62.0571	-1.464	1.48e-05	0.000471759	Down
108804485	LOC108804485	120.048	117.098	192.754	122.018	559.903	478.582	142.339	341.006	137.98	380.458	-1.46396	7.25e-05	0.00169314	Down
108787636	DNALI1	276.828	382.458	276.157	176.054	520.991	990.923	702.437	847.581	277.874	765.483	-1.46262	1e-07	7.66e-06	Down
108791720	DNAH3	191.719	235.141	243.723	101.1	393.445	671.207	358.741	700.652	192.921	531.011	-1.4616	5.38e-06	0.000203206	Down
108804662	CUNH2orf72	21.5012	27.3859	16.6806	17.4311	73.5008	80.4257	30.0879	43.8593	20.7497	56.9684	-1.46155	0.000401338	0.00664135	Down
108801457	LOC108801457	20.6053	46.2727	34.288	23.532	52.9638	105.248	53.2325	130.481	31.1745	85.4815	-1.45855	0.000409	0.00671431	Down
108795815	LOC108795815	57.3364	94.4342	86.1833	47.064	105.928	198.582	151.597	325.655	71.2545	195.44	-1.45694	8.19e-05	0.00184844	Down
108786607	LOC108786607	107.506	132.208	99.1572	65.3667	226.988	338.582	196.729	345.392	101.059	276.923	-1.45594	3.45e-07	2.04e-05	Down
108789278	KCNK5	64.5035	57.6048	78.7697	84.5409	229.149	339.575	61.3331	151.315	71.3547	195.343	-1.45395	0.000576102	0.00863815	Down
novel.552	-	13.4382	17.9425	26.8744	22.6605	54.0447	44.6809	63.6475	59.21	20.2289	55.3958	-1.45175	3.22e-05	0.000885222	Down
108791537	SPATA6L	80.6294	79.3247	99.1572	43.5778	165.377	306.809	171.27	182.016	75.6723	206.368	-1.44957	3.97e-06	0.000158121	Down
108790927	CUNH4orf47	60.0241	40.6067	34.288	21.7889	74.5817	147.943	96.0499	108.552	39.1769	106.782	-1.44841	5.51e-05	0.00137531	Down
108785975	LOC108785975	1095.66	1943.45	1628.22	1409.31	2537.94	2935.04	4527.08	6567.93	1519.16	4142	-1.44706	1.7e-06	7.86e-05	Down
108798892	GNRH2	28.6682	84.9907	179.78	311.145	413.982	469.646	364.527	399.119	151.146	411.819	-1.44573	0.00341062	0.0331675	Down
novel.2295	-	27.7723	22.6642	24.0943	10.4587	33.5077	71.4895	37.0313	88.815	21.2474	57.7109	-1.44454	0.0013727	0.0168469	Down
108787087	LOC108787087	1226.46	1369.3	1529.99	956.968	3354.01	4309.23	1289.15	4873.86	1270.68	3456.56	-1.44384	1.99e-05	0.000594351	Down
novel.2199	-	12.5423	7.55473	12.0471	13.0733	24.8606	15.8865	49.7608	32.8945	11.3044	30.8506	-1.44121	0.00357758	0.034285	Down
108797528	LOC108797528	89.5882	96.3228	63.0158	41.8347	135.112	228.369	183.999	241.226	72.6904	197.177	-1.4411	3.82e-06	0.00015305	Down
108784225	TTC29	40.3147	37.7737	62.0891	19.1742	89.7142	105.248	109.937	127.192	39.8379	108.023	-1.44098	3.01e-05	0.000833728	Down
novel.1620	-	8.95882	13.2208	15.7539	14.8165	37.8313	48.6526	26.6162	29.605	13.1875	35.6763	-1.43988	0.000609139	0.00898183	Down
108789076	CUNH4orf22	52.857	58.5492	53.7487	22.6605	79.9861	156.88	101.836	169.955	46.9539	127.164	-1.43976	8.01e-05	0.00182396	Down
108791757	XKR9	24.1888	42.4954	37.0681	8.71556	75.6626	111.206	57.8614	59.21	28.117	75.985	-1.4391	0.00142707	0.0173371	Down
108797549	CASC1	208.74	271.97	265.037	143.807	379.394	708.937	532.325	788.371	222.389	602.257	-1.43797	3.96e-07	2.31e-05	Down
108794530	LRRC46	8.06294	26.4416	12.0471	15.688	27.0223	45.6738	67.1192	28.5085	15.5599	42.081	-1.43653	0.00340357	0.0331305	Down
108799338	CUNH9orf152	30.46	30.2189	22.2409	21.7889	67.0154	91.3477	57.8614	65.7889	26.1772	70.5033	-1.43275	5.14e-06	0.000195291	Down
novel.3410	-	24.1888	27.3859	23.1676	14.8165	45.3975	63.5462	30.0879	101.973	22.3897	60.2511	-1.43097	0.000983182	0.013055	Down
108785025	INSIG1	401.355	484.447	504.126	309.402	1251.67	935.321	918.839	1474.77	424.833	1145.15	-1.43085	5.53e-10	9.07e-08	Down
108803688	PFN4	25.0847	28.3302	25.9477	28.7613	75.6626	111.206	60.1758	43.8593	27.031	72.7259	-1.43068	6.59e-05	0.00158445	Down
108801139	NANP	55.5447	39.6623	22.2409	35.7338	98.3613	98.298	90.2638	126.095	38.2954	103.255	-1.43016	5.81e-06	0.000216117	Down
108787883	TEX9	21.5012	61.3822	30.5812	22.6605	69.1772	136.029	75.2198	84.4291	34.0313	91.2137	-1.42676	0.000414906	0.00679088	Down
108787556	TEKT1	154.092	199.256	158.466	73.2107	259.414	507.377	378.413	422.146	146.256	391.838	-1.42286	5.89e-06	0.000218837	Down
108792713	FRK	46.5859	50.0501	59.309	44.4494	143.759	157.873	104.151	130.481	50.0986	134.066	-1.42268	1.03e-08	1.11e-06	Down
108791131	RSPH6A	234.721	356.961	269.67	157.752	512.344	949.221	577.457	690.784	254.776	682.451	-1.42237	4.88e-07	2.72e-05	Down
108794438	TMIGD1	19.7094	27.3859	21.3142	13.0733	49.7211	58.5816	35.8741	73.4643	20.3707	54.4103	-1.42192	0.000196232	0.0037558	Down
108787628	LOC108787628	19.7094	58.5492	20.3875	39.22	50.802	104.255	63.6475	150.218	34.4665	92.2308	-1.42147	0.00180449	0.0206914	Down
108795476	LOC108795476	20.6053	40.6067	28.7278	32.2476	65.9345	130.071	38.1885	92.1045	30.5468	81.5747	-1.42059	0.000543751	0.00828693	Down
108803825	LOC108803825	30.46	35.885	37.0681	19.1742	51.8829	92.3406	42.8174	140.35	30.6468	81.8476	-1.4197	0.000878657	0.0119052	Down
108797540	LOC108797540	7.16706	11.3321	11.1204	6.10089	23.7797	24.8227	33.5596	13.1578	8.93012	23.8299	-1.41875	0.0057832	0.0484035	Down
108787893	EFCAB1	152.3	157.705	173.293	126.376	363.18	549.079	273.106	442.979	152.418	407.086	-1.41854	8.64e-09	9.59e-07	Down
108797764	TBXAS1	275.932	441.007	363.267	361.696	545.851	705.958	1135.24	1467.09	360.476	963.536	-1.41837	2.82e-06	0.000120738	Down
108787022	FAM124A	30.46	25.4972	32.4346	43.5778	85.3906	107.234	60.1758	99.7799	32.9924	88.1451	-1.41761	6.15e-06	0.000226948	Down
108785098	RAP1GAP2	34.9394	31.1633	61.1624	27.0182	85.3906	90.3547	63.6475	172.148	38.5708	102.885	-1.41661	0.000317122	0.00556379	Down
108802166	LOC108802166	195.302	207.755	157.539	100.229	294.003	557.022	370.313	541.662	165.206	440.75	-1.41656	1.19e-06	5.95e-05	Down
novel.2375	-	134.382	180.369	157.539	142.064	304.812	527.235	312.452	493.417	153.589	409.479	-1.41579	7.52e-09	8.53e-07	Down
108798626	MGST3	550.967	461.783	409.602	355.595	1239.79	1627.38	968.6	905.694	444.487	1185.36	-1.41548	1.7e-09	2.26e-07	Down
108794706	EFHC2	215.908	323.909	263.183	167.339	435.6	833.051	509.18	808.107	242.585	646.485	-1.41491	5.47e-07	3e-05	Down
108798396	LOC108798396	54.6488	78.3803	63.9425	25.2751	109.17	216.454	131.924	133.771	55.5617	147.83	-1.4147	8.85e-05	0.00197273	Down
108790696	CFAP53	170.218	230.419	236.309	139.449	313.459	602.696	373.785	777.406	194.099	516.836	-1.41358	5.53e-06	0.000207293	Down
108785781	CFAP65	115.569	118.043	136.225	65.3667	209.693	335.603	230.288	381.576	108.801	289.29	-1.41207	1.33e-06	6.52e-05	Down
108799640	LOC108799640	540.217	535.442	396.629	259.724	775.001	1500.29	921.153	1410.08	433.003	1151.63	-1.41157	1.23e-06	6.09e-05	Down
novel.2302	-	2606.12	3205.1	1814.48	2315.72	6195.68	6696.18	7042.89	6508.72	2485.36	6610.87	-1.41141	1.29e-13	4.69e-11	Down
108790468	ODF3B	314.455	343.74	308.592	212.66	647.455	1006.81	481.407	995.606	294.862	782.819	-1.40925	2.2e-07	1.45e-05	Down
108788506	IQCA1	325.205	519.388	311.372	210.917	629.08	1092.2	585.557	1322.36	341.72	907.299	-1.40923	1.85e-05	0.000561735	Down
108793314	CCDC180	344.915	407.011	401.262	177.797	664.75	1061.42	628.375	1177.62	332.746	883.041	-1.40857	3.4e-06	0.000139599	Down
108795650	PLEK	137.07	275.748	222.409	197.843	228.069	329.646	600.601	1051.53	208.267	552.46	-1.40741	0.000585587	0.00874825	Down
108799567	TTLL6	46.5859	54.7718	83.4032	44.4494	101.604	192.624	113.408	198.463	57.3026	151.525	-1.40482	1.87e-05	0.000566296	Down
novel.2715	-	77.9417	64.2152	53.7487	61.0089	81.067	209.504	162.012	225.875	64.2287	169.615	-1.40118	2.09e-05	0.000620335	Down
novel.3854	-	51.9612	52.8831	40.7749	32.2476	97.2804	158.865	97.2071	115.131	44.4667	117.121	-1.40024	1.66e-06	7.74e-05	Down
108789373	RNF183	11.6465	9.44342	26.8744	27.8898	49.7211	70.4966	33.5596	46.0522	18.9635	49.9574	-1.39785	0.00198433	0.0221201	Down
108784076	IQCH	36.7312	36.8293	50.0419	27.8898	94.0377	120.142	76.377	107.455	37.8731	99.503	-1.39685	1.8e-06	8.22e-05	Down
novel.1900	-	24.1888	23.6085	51.8953	45.3209	44.3166	185.674	64.8048	86.6221	36.2534	95.3544	-1.39677	0.0028575	0.0291197	Down
108797268	LOC108797268	12.5423	13.2208	17.6073	18.3027	22.6988	53.6171	46.2891	39.4734	15.4183	40.5196	-1.39416	0.000790294	0.0109717	Down
novel.2076	-	25.0847	28.3302	26.8744	12.2018	50.802	97.3051	60.1758	33.9909	23.1228	60.5685	-1.3938	0.00106769	0.0139325	Down
108792744	LOC108792744	20.6053	30.2189	18.534	15.688	36.7504	77.4469	21.9873	86.6221	21.2616	55.7017	-1.39337	0.00360374	0.0344768	Down
108797236	PDIA4	461.379	420.232	532.854	407.017	1430.02	1131.92	423.545	1798.23	455.37	1195.93	-1.39314	5.89e-05	0.00144112	Down
108785483	LOC108785483	18.8135	15.1095	10.1937	9.58712	23.7797	44.6809	18.5156	53.7276	13.426	35.176	-1.39264	0.00464038	0.0408779	Down
108789890	LOC108789890	16.1259	14.1651	24.0943	8.71556	50.802	16.8795	49.7608	48.2452	15.7752	41.4219	-1.39192	0.00404827	0.0372909	Down
108793475	RSPH3	131.695	210.588	156.613	99.3574	257.253	582.838	356.426	370.611	149.563	391.782	-1.39061	4.93e-06	0.000189298	Down
108795366	CUNH1orf210	23.2929	23.6085	25.9477	17.4311	91.876	57.5887	23.1446	63.596	22.5701	59.0513	-1.39016	0.00126078	0.015874	Down
108791192	EFHC1	189.031	237.03	144.566	128.99	441.005	644.398	409.659	336.62	174.904	457.92	-1.3896	2.99e-07	1.85e-05	Down
108787920	BRI3BP	17.9176	16.0538	21.3142	12.2018	62.6918	19.8582	41.6602	52.6311	16.8718	44.2103	-1.38886	0.0017747	0.0204416	Down
108799144	PUDP	81.5253	68.9369	46.3351	38.3485	153.487	139.007	158.54	164.472	58.7864	153.877	-1.38863	6.16e-07	3.32e-05	Down
novel.2049	-	16.1259	21.7199	50.9686	39.22	131.869	113.192	61.3331	28.5085	32.0086	83.7256	-1.3882	0.0059504	0.0493779	Down
novel.2150	-	42.1065	68.9369	77.843	20.0458	77.8243	219.433	93.7355	154.604	52.233	136.399	-1.38751	0.00177076	0.0204179	Down
108787130	ANKRD60	13.4382	22.6642	25.021	14.8165	38.9122	69.5036	32.4024	57.0171	18.985	49.4588	-1.38708	0.000637786	0.00925061	Down
108797627	EFHB	34.9394	46.2727	46.3351	30.5045	81.067	120.142	98.3644	112.938	39.5129	103.128	-1.38707	6.18e-07	3.32e-05	Down
108792637	SPEF2	251.743	339.019	265.037	177.797	565.307	800.285	494.136	839.905	258.399	674.908	-1.38589	6.27e-08	5.1e-06	Down
108792231	LOC108792231	129.903	163.371	191.827	332.063	459.38	463.689	962.814	246.708	204.291	533.148	-1.3833	0.000460622	0.00732619	Down
108799780	WDR93	131.695	165.26	140.859	76.6969	194.561	395.178	265.005	484.645	128.628	334.847	-1.38128	2.48e-05	0.000715578	Down
108801504	LOC108801504	16.1259	20.7755	19.4608	20.0458	41.074	70.4966	43.9747	42.7628	19.102	49.577	-1.37959	0.000125434	0.00261123	Down
108794830	NME9	126.319	149.206	173.293	73.2107	297.246	473.618	215.244	370.611	130.507	339.18	-1.3794	1.27e-05	0.000417601	Down
novel.244	-	39.4188	26.4416	17.6073	77.5685	122.141	63.5462	116.88	117.324	40.259	104.973	-1.37907	0.00156327	0.0185395	Down
108796515	LOC108796515	186.343	289.913	197.388	148.165	375.07	801.278	230.288	729.161	205.452	533.949	-1.37866	0.000191629	0.00368151	Down
108794674	AK8	136.174	172.814	171.44	87.1556	275.628	485.533	263.848	448.461	141.896	368.367	-1.37764	3.23e-06	0.000134329	Down
108797214	VWA3A	60.92	84.9907	92.6702	55.7796	156.73	229.362	121.509	255.48	73.5901	190.77	-1.37627	6.22e-06	0.000228999	Down
108804377	IL17RC	15.23	39.6623	39.8482	22.6605	68.0963	102.27	33.5596	99.7799	29.3502	75.9264	-1.37515	0.00184731	0.0210877	Down
108796190	STPG2	31.3559	41.551	22.2409	15.688	36.7504	94.3264	81.0059	74.5608	27.7089	71.6609	-1.37361	0.000802296	0.0111081	Down
novel.1797	-	22.397	21.7199	46.3351	20.0458	82.1479	120.142	27.7735	54.8241	27.6245	71.2219	-1.37005	0.00399002	0.0369208	Down
108795123	LRGUK	101.235	125.597	115.838	106.33	221.583	333.618	254.59	349.778	112.25	289.892	-1.36987	5.11e-10	8.62e-08	Down
108802721	LOC108802721	33.1476	37.7737	24.0943	21.7889	51.8829	110.213	75.2198	63.596	29.2011	75.2279	-1.36856	0.000110137	0.0023576	Down
108788572	LOC108788572	60.92	100.1	75.0629	37.4769	208.612	259.149	109.937	127.192	68.39	176.223	-1.36821	0.000189913	0.00366579	Down
108797973	LOC108797973	341.331	297.468	717.268	813.162	2014.79	1786.24	352.954	1440.78	542.307	1398.69	-1.36692	0.00252519	0.0266647	Down
108803678	FAM228B	17.0218	34.9406	30.5812	28.7613	38.9122	90.3547	56.7042	99.7799	27.8262	71.4377	-1.36262	0.000550192	0.00834151	Down
108799292	LOC108799292	69.8788	46.2727	16.6806	23.532	47.5593	105.248	134.238	115.131	39.091	100.544	-1.36254	0.00337847	0.0330436	Down
108788850	ARMC4	197.99	242.696	223.335	130.733	386.96	621.561	307.823	724.775	198.689	510.28	-1.36158	8.44e-06	0.00029803	Down
108799815	CCDC151	47.4817	65.1596	39.8482	38.3485	87.5524	131.064	89.1065	180.92	47.7095	122.161	-1.35822	3.62e-05	0.000968897	Down
108791036	TBC1D19	25.9806	31.1633	28.7278	17.4311	63.7727	73.4753	70.5909	55.9206	25.8257	65.9399	-1.3557	1.54e-05	0.000485804	Down
108785521	LOC108785521	10.7506	10.3878	13.9005	10.4587	44.3166	15.8865	26.6162	29.605	11.3744	29.1061	-1.35395	0.0042116	0.0382774	Down
108795798	SPATA17	136.174	160.538	129.738	56.6511	218.341	439.859	227.974	345.392	120.775	307.891	-1.3515	7.78e-05	0.00178405	Down
novel.1321	-	44.7941	33.9963	71.3561	33.1191	111.332	175.745	124.981	54.8241	45.8164	116.72	-1.35073	0.000608943	0.00898183	Down
108785308	CFAP206	45.69	69.8813	59.309	40.9631	104.847	166.809	108.779	168.858	53.9608	137.323	-1.35044	3.84e-06	0.000153506	Down
108794652	LOC108794652	44.7941	40.6067	42.6283	57.5227	105.928	106.241	116.88	144.736	46.3879	118.446	-1.35012	1.07e-07	8.12e-06	Down
108804875	KIAA1324	128.111	144.484	174.22	122.018	386.96	541.136	105.308	414.47	142.208	361.968	-1.34871	0.00053768	0.00823125	Down
108799122	LOC108799122	34.0435	16.0538	37.9948	41.8347	86.4715	100.284	119.194	25.2191	32.4817	82.7922	-1.34845	0.0040231	0.0370925	Down
108797123	UAP1L1	271.452	265.36	275.231	288.485	516.667	781.42	607.545	895.826	275.132	700.364	-1.3481	7.03e-11	1.39e-08	Down
108802362	CFAP157	264.285	305.967	207.581	123.761	380.475	699.008	498.765	714.906	225.399	573.289	-1.34742	9.91e-06	0.000340556	Down
108804684	IQCG	86.9005	146.373	103.791	86.284	149.163	336.596	245.332	344.295	105.837	268.847	-1.34613	1.22e-05	0.000405304	Down
108786494	ANKRD42	51.9612	84.0464	75.0629	63.6236	135.112	209.504	150.44	201.753	68.6735	174.202	-1.34501	2.12e-07	1.41e-05	Down
108802711	LOC108802711	283.995	499.557	347.513	260.595	625.837	1507.24	453.633	946.264	347.915	883.243	-1.34465	0.000130377	0.00269763	Down
novel.2746	-	28.6682	42.4954	20.3875	13.0733	54.0447	79.4327	77.5343	53.7276	26.1561	66.1848	-1.34274	0.000685474	0.00979618	Down
novel.433	-	472.13	680.87	429.99	424.448	1005.23	891.633	1198.89	1984.63	501.859	1270.1	-1.33962	1.48e-06	7.1e-05	Down
108789046	RGS22	204.261	307.855	268.744	112.431	399.931	724.824	430.489	702.845	223.323	564.522	-1.33873	3.56e-05	0.000954109	Down
108784747	CDRT1	25.0847	45.3284	49.1152	13.0733	59.4492	76.454	90.2638	108.552	33.1504	83.6797	-1.33837	0.0012092	0.0154016	Down
24020222	ND6	263.389	244.584	280.791	188.256	442.085	619.575	676.978	730.257	244.255	617.224	-1.3376	8.39e-10	1.24e-07	Down
novel.1106	-	53.7529	48.1614	45.4084	28.7613	74.5817	132.057	100.679	137.06	44.021	111.094	-1.33743	1.79e-05	0.000548243	Down
108800062	LRRC69	24.1888	30.2189	25.9477	20.9173	54.0447	82.4115	45.1319	73.4643	25.3182	63.7631	-1.33691	6.74e-05	0.00161053	Down
108801938	LOC108801938	11.6465	16.9981	30.5812	20.0458	69.1772	43.688	25.459	61.403	19.8179	49.9318	-1.33493	0.00264959	0.0275508	Down
108787777	RSPH14	96.7552	91.6011	96.3771	61.0089	199.965	348.511	150.44	171.051	86.4356	217.492	-1.33334	1.75e-05	0.000539708	Down
108802487	RSPH9	174.697	272.915	201.094	169.953	436.681	677.164	394.615	549.337	204.665	514.449	-1.33092	4.69e-08	3.99e-06	Down
108804048	STON2	121.84	114.265	107.497	136.834	249.686	196.596	299.722	461.619	120.109	301.906	-1.32876	1.82e-06	8.27e-05	Down
108784178	LOC108784178	82.4211	82.1577	103.791	52.2934	190.237	271.064	138.867	203.946	80.1657	201.029	-1.32862	4.27e-06	0.00016837	Down
108786716	LMNTD1	51.0653	92.5455	90.8168	47.064	112.413	217.447	229.131	146.929	70.3729	176.48	-1.32793	6.66e-05	0.00159368	Down
108802252	LOC108802252	65.3994	65.1596	32.4346	22.6605	73.5008	170.78	93.7355	127.192	46.4135	116.302	-1.32748	0.0010013	0.0132353	Down
novel.1749	-	72.5664	109.544	111.204	69.7245	150.244	325.674	222.188	210.525	90.7597	227.158	-1.32544	6.36e-06	0.000233431	Down
108787133	LOC108787133	49.2735	43.4397	67.6493	58.3942	129.707	188.653	61.3331	167.762	54.6892	136.864	-1.32482	0.000179273	0.00349009	Down
novel.521	-	26.8765	41.551	31.5079	35.7338	128.626	108.227	49.7608	52.6311	33.9173	84.8113	-1.32469	0.000589061	0.00876169	Down
108786361	CUNH9orf135	34.9394	28.3302	62.0891	26.1467	50.802	130.071	71.7481	126.095	37.8763	94.6792	-1.32377	0.00115945	0.014939	Down
108803009	LOC108803009	49.2735	41.551	36.1414	20.0458	56.2065	131.064	84.4776	95.3939	36.7529	91.7855	-1.32299	0.000333396	0.00575051	Down
novel.3260	-	58.2323	268.193	78.7697	149.036	449.652	342.554	209.458	379.383	138.558	345.262	-1.31783	0.00176403	0.0203647	Down
108791398	CCDC65	94.9635	90.6568	75.0629	35.7338	128.626	216.454	172.427	220.393	74.1042	184.475	-1.31724	5.49e-05	0.00137269	Down
108796391	CANT1	72.5664	50.9944	63.0158	88.0272	169.7	205.532	124.981	184.209	68.6509	171.106	-1.31713	5.41e-07	2.97e-05	Down
novel.2400	-	271.452	271.97	278.937	189.128	548.013	804.257	473.306	692.977	252.872	629.638	-1.31698	6.7e-09	7.73e-07	Down
108784145	LOC108784145	222.179	170.926	169.587	210.045	518.829	700.994	304.351	400.216	193.184	481.097	-1.31683	9.3e-07	4.76e-05	Down
108793646	C5	50.1694	21.7199	125.105	50.5502	154.568	204.539	134.238	121.71	61.8861	153.764	-1.31373	0.00254055	0.0267318	Down
108791399	FKBP11	236.513	157.705	145.492	134.22	511.263	485.533	252.276	424.339	168.482	418.352	-1.31258	2.25e-06	9.98e-05	Down
novel.1376	-	89.5882	134.096	101.011	89.7703	163.215	386.242	204.829	271.928	103.616	256.553	-1.30967	1.11e-05	0.000374446	Down
novel.1796	-	105.714	177.536	205.728	97.6143	218.341	439.859	406.187	388.155	146.648	363.135	-1.30905	2.46e-05	0.000711366	Down
novel.2457	-	1424.45	1297.53	950.797	1266.37	3356.17	2676.88	3743.63	2460.51	1234.79	3059.3	-1.30882	5.78e-11	1.2e-08	Down
108795320	ANKEF1	28.6682	31.1633	32.4346	25.2751	67.0154	77.4469	59.0186	86.6221	29.3853	72.5258	-1.30588	7.06e-06	0.000254565	Down
108802747	LOC108802747	284.89	203.033	142.712	142.064	512.344	460.71	425.86	510.961	193.175	477.468	-1.30558	1.89e-07	1.28e-05	Down
novel.2321	-	18.8135	39.6623	23.1676	13.0733	46.4784	56.5958	52.0753	77.8502	23.6792	58.2499	-1.30265	0.00114548	0.0147963	Down
108790399	LOC108790399	198.886	263.471	279.864	149.908	468.027	627.519	490.665	604.162	223.032	547.593	-1.29683	3.43e-08	3.08e-06	Down
108787339	LOC108787339	91.38	100.1	118.618	142.935	129.707	421.986	249.961	310.304	113.258	277.99	-1.29574	0.000108377	0.00232486	Down
108789565	LKAAEAR1	75.2541	57.6048	72.2828	45.3209	159.972	220.426	104.151	128.288	62.6157	153.209	-1.2932	2.09e-05	0.000620335	Down
108802916	LOC108802916	21.5012	30.2189	21.3142	23.532	52.9638	85.3902	40.503	57.0171	24.1416	58.9685	-1.29298	0.000270964	0.0049057	Down
108795368	FAM183A	62.7117	49.1058	56.5289	41.8347	97.2804	166.809	168.955	81.1397	52.5453	128.546	-1.29118	4.99e-05	0.00126659	Down
novel.1348	-	34.9394	16.0538	63.9425	82.7978	85.3906	79.4327	178.213	141.446	49.4334	121.121	-1.29045	0.00503452	0.0434736	Down
novel.438	-	35.8353	45.3284	31.5079	28.7613	59.4492	95.3193	59.0186	131.578	35.3582	86.3412	-1.29011	0.000272255	0.00492471	Down
novel.2264	-	17.9176	20.7755	22.2409	32.2476	36.7504	68.5107	53.2325	69.0784	23.2954	56.893	-1.28746	0.000405323	0.00668619	Down
108788981	KNDC1	39.4188	38.718	49.1152	81.0547	110.251	87.376	82.1632	229.165	52.0767	127.239	-1.28736	0.00125346	0.0158241	Down
108790771	GK	163.946	140.707	203.875	145.55	527.476	496.455	194.414	377.19	163.519	398.884	-1.28723	2.27e-05	0.000664213	Down
108804576	CLDN1	111.985	109.544	183.487	118.532	355.614	426.951	210.615	282.892	130.887	319.018	-1.28646	3.88e-06	0.000154697	Down
108802989	CITED1	120.048	116.154	63.0158	19.1742	152.406	190.639	225.659	207.235	79.598	193.985	-1.28582	0.00324282	0.0320701	Down
108800966	CCDC39	134.382	280.469	249.283	111.559	337.239	609.646	336.753	606.355	193.923	472.498	-1.28579	0.000158294	0.00314719	Down
108798510	CCDC68	30.46	48.1614	63.9425	37.4769	84.3097	142.979	85.6349	124.999	45.0102	109.481	-1.28531	7.54e-05	0.00174836	Down
108799284	LOC108799284	310.871	127.486	149.199	172.568	556.66	652.341	192.1	449.558	190.031	462.665	-1.28392	0.000643962	0.00931373	Down
novel.2399	-	88.6923	101.989	145.492	79.3116	196.723	294.894	166.641	351.971	103.871	252.557	-1.28305	2.34e-05	0.000683105	Down
108794800	GSTT2B	259.806	507.111	340.1	556.053	804.185	922.413	1424.55	890.343	415.767	1010.37	-1.28083	5.08e-06	0.000193669	Down
novel.3455	-	79.7335	67.9926	54.6754	35.7338	101.604	166.809	112.251	197.367	59.5338	144.508	-1.28078	9.92e-05	0.00216158	Down
novel.2277	-	32.2517	28.3302	34.288	25.2751	46.4784	117.163	40.503	86.6221	30.0363	72.6917	-1.27841	0.00131181	0.0163651	Down
108786931	LOC108786931	156.779	165.26	184.414	236.192	805.266	499.433	217.559	277.41	185.661	449.917	-1.27715	0.000514489	0.00794773	Down
novel.2171	-	239.2	223.809	234.456	103.715	588.006	398.157	563.57	391.444	200.295	485.294	-1.277	7.99e-06	0.000285815	Down
novel.376	-	32.2517	34.9406	28.7278	32.2476	72.4199	64.5391	93.7355	80.0432	32.0419	77.6844	-1.27566	4.9e-06	0.000188644	Down
108788057	WDR49	166.634	212.477	205.728	152.522	338.32	513.334	365.684	565.785	184.34	445.781	-1.27488	4.47e-08	3.88e-06	Down
novel.2201	-	69.8788	45.3284	66.7226	41.8347	112.413	219.433	133.081	75.6573	55.9411	135.146	-1.27411	0.000365155	0.00615788	Down
108790298	RFESD	21.5012	75.5473	53.7487	81.0547	143.759	175.745	156.226	84.4291	57.963	140.04	-1.27309	0.00122795	0.0155856	Down
novel.967	-	51.0653	34.9406	36.1414	40.0916	76.7434	109.22	106.465	99.7799	40.5597	98.0521	-1.27256	2.48e-06	0.000108107	Down
novel.2050	-	153.196	67.9926	247.43	260.595	589.087	538.157	393.457	237.937	182.303	439.659	-1.26985	0.00131063	0.0163604	Down
108801555	LOC108801555	74.3582	96.3228	101.937	62.752	149.163	259.149	155.069	243.419	83.8426	201.7	-1.26852	6.16e-06	0.000226948	Down
novel.284	-	292.058	305.967	368.828	176.054	580.44	762.554	577.457	830.037	285.727	687.622	-1.2676	3.9e-07	2.28e-05	Down
108797492	LOC108797492	1986.17	2359.91	2148.1	2273.89	5903.84	6708.1	4301.42	4137.03	2192.02	5262.59	-1.2636	8.36e-11	1.61e-08	Down
novel.781	-	60.0241	63.2709	57.4556	29.6329	84.3097	165.816	121.509	131.578	52.5959	125.803	-1.2606	8.86e-05	0.00197273	Down
108787490	EFCAB2	20.6053	55.7162	28.7278	16.5596	65.9345	109.22	42.8174	72.3678	30.4022	72.5849	-1.26058	0.00448539	0.039948	Down
108796023	SOX2	44.7941	59.4935	68.576	46.1925	135.112	199.575	81.0059	107.455	54.764	130.787	-1.25907	0.000118944	0.00250936	Down
novel.2421	-	8.06294	9.44342	18.534	13.9449	24.8606	31.7731	27.7735	35.0874	12.4963	29.8736	-1.258	0.0042463	0.0385413	Down
108785673	ANKMY1	84.2129	112.377	137.152	51.4218	183.752	283.972	195.571	256.577	96.2908	229.968	-1.25778	5.01e-05	0.00126816	Down
108796169	LOC108796169	25.9806	16.9981	12.9738	14.8165	37.8313	35.7447	45.1319	50.4382	17.6923	42.2865	-1.25478	0.000967828	0.0128678	Down
108787698	TEX36	69.8788	99.1559	110.278	61.0089	124.303	258.156	203.672	224.779	85.0803	202.728	-1.25428	2.58e-05	0.000736818	Down
108784891	CFAP58	254.43	332.408	264.11	183.898	383.717	689.079	432.803	961.615	258.712	616.804	-1.25394	5.14e-05	0.0012956	Down
108794669	CFAP77	123.632	139.763	152.906	88.8987	204.289	452.767	249.961	296.05	126.3	300.767	-1.25332	1.57e-05	0.000492469	Down
108798401	LOC108798401	121.84	135.041	143.639	162.109	385.879	264.114	383.042	308.111	140.657	335.287	-1.25214	1.37e-09	1.86e-07	Down
novel.229	-	79.7335	97.2672	66.7226	30.5045	121.06	225.39	165.484	139.253	68.5569	162.797	-1.24977	0.000411505	0.00674903	Down
108784131	RIN1	39.4188	63.2709	32.4346	37.4769	56.2065	61.5604	96.0499	196.27	43.1503	102.522	-1.2484	0.00380812	0.0357796	Down
108798582	LOC108798582	55.5447	65.1596	70.4294	53.1649	101.604	140	113.408	224.779	61.0746	144.948	-1.24774	4.11e-05	0.0010786	Down
108804856	TINAGL1	2557.74	5402.58	3926.44	4459.75	4620.82	5985.26	13502.5	14674.2	4086.63	9695.71	-1.24642	0.000556616	0.00841268	Down
108791291	IQCD	67.1911	86.8794	87.11	24.4036	98.3613	184.681	120.352	225.875	66.396	157.317	-1.24627	0.00199958	0.0222415	Down
108803285	LOC108803285	51.0653	84.9907	67.6493	41.8347	127.545	165.816	96.0499	191.884	61.385	145.324	-1.24594	8.32e-05	0.00187254	Down
108796777	MFSD6L	92.2758	81.2134	114.911	86.284	310.216	245.249	141.182	190.788	93.6711	221.859	-1.24497	8.19e-06	0.000290822	Down
novel.1816	-	13.4382	18.8868	17.6073	13.9449	20.537	29.7873	42.8174	58.1135	15.9693	37.8138	-1.24324	0.00481865	0.0420361	Down
108794893	LOC108794893	67.1911	51.9388	59.309	56.6511	104.847	100.284	167.798	184.209	58.7725	139.284	-1.2429	1.27e-05	0.000417601	Down
108797986	SPEF1	33.1476	72.7143	49.1152	42.7062	72.4199	139.007	86.7921	167.762	49.4209	116.495	-1.23931	0.000580905	0.00870378	Down
novel.3786	-	278.619	256.861	268.744	189.128	957.672	680.143	201.358	503.285	248.338	585.614	-1.23806	0.000904691	0.012171	Down
108793460	LOC108793460	85.1088	69.8813	95.4504	93.2565	128.626	216.454	244.175	221.489	85.9242	202.686	-1.23731	1.58e-06	7.42e-05	Down
108803836	CCDC113	62.7117	84.0464	49.1152	34.8622	107.008	181.702	134.238	119.517	57.6839	135.616	-1.23589	0.000106597	0.00229391	Down
108798741	MDH1B	44.7941	49.1058	49.1152	25.2751	77.8243	122.128	65.962	129.385	42.0726	98.8248	-1.2351	0.000291527	0.00516803	Down
novel.1172	-	501.694	705.423	649.618	422.705	491.807	827.093	2051.76	1987.92	569.86	1339.65	-1.23312	0.00160955	0.0189782	Down
108792374	LOC108792374	158.571	183.202	139.005	105.458	284.275	293.901	432.803	365.129	146.559	344.027	-1.23114	2.53e-07	1.62e-05	Down
108786065	FOXJ1	114.673	145.429	194.608	70.596	247.525	355.462	304.351	324.559	131.326	307.974	-1.23085	3.24e-05	0.000887236	Down
108803299	LOC108803299	251.743	236.085	202.948	138.577	350.21	586.809	330.967	676.529	207.338	486.129	-1.22998	2.55e-05	0.000732908	Down
108799022	FAM166B	156.779	210.588	148.272	129.862	301.569	483.547	322.867	403.505	161.375	377.872	-1.2288	1.95e-07	1.32e-05	Down
108786113	SLCO2A1	437.19	923.566	747.849	1874.72	2000.73	1615.46	1768.24	3950.62	995.831	2333.77	-1.22859	0.0022921	0.0246709	Down
108801006	RAB11FIP1	485.568	524.11	499.493	478.484	1427.86	1125.96	730.211	1371.7	496.914	1163.93	-1.22815	3.17e-08	2.89e-06	Down
108797470	LOC108797470	121.84	192.646	169.587	71.4676	228.069	416.029	217.559	436.4	138.885	324.514	-1.22565	0.000416276	0.00680095	Down
108799900	LOC108799900	207.845	251.195	493.932	305.916	500.454	661.278	800.802	979.158	314.722	735.423	-1.22449	4.45e-05	0.00115164	Down
novel.1952	-	108.402	81.2134	50.9686	43.5778	96.1995	220.426	174.741	172.148	71.0404	165.879	-1.22418	0.000547096	0.00831667	Down
108800816	CUNH2orf70	210.532	203.033	193.681	122.018	313.459	600.71	417.759	370.611	182.316	425.635	-1.22413	3.63e-06	0.000146412	Down
108784625	EXOG	31.3559	17.9425	34.288	24.4036	86.4715	55.6029	45.1319	64.6924	26.9975	62.9747	-1.22192	0.000547739	0.00831667	Down
novel.2688	-	13.4382	13.2208	10.1937	17.4311	23.7797	29.7873	39.3457	33.9909	13.571	31.7259	-1.22087	0.00304523	0.03053	Down
108793465	CPT1B	239.2	243.64	330.833	408.76	412.901	950.214	646.89	838.809	305.608	712.204	-1.22059	2.06e-05	0.000614341	Down
novel.2950	-	568.885	452.34	418.87	496.787	737.169	1281.85	1730.06	760.959	484.22	1127.51	-1.21923	1.6e-05	0.000499612	Down
novel.543	-	172.009	224.753	197.388	199.586	416.144	403.121	551.998	476.97	198.434	462.058	-1.21908	3.55e-11	7.79e-09	Down
108803125	RSPH1	235.617	297.468	248.356	183.898	472.351	810.214	428.174	528.504	241.335	559.811	-1.21497	1.35e-06	6.63e-05	Down
108792521	TSGA10	42.1065	61.3822	41.7016	20.0458	85.3906	107.234	68.2764	121.71	41.309	95.6527	-1.21466	0.000786261	0.010938	Down
108798581	LOC108798581	139.758	187.924	268.744	195.229	262.657	451.774	251.118	867.317	197.913	458.217	-1.21139	0.00147923	0.0178223	Down
108792244	SAE1	407.626	542.052	391.068	1463.34	1383.54	1281.85	1754.36	2069.06	701.022	1622.2	-1.21019	0.00165097	0.019366	Down
108800164	TCTE1	53.7529	59.4935	39.8482	51.4218	105.928	168.795	86.7921	110.745	51.1291	118.065	-1.20977	3.36e-05	0.000914949	Down
108788190	DNAH6	559.03	695.035	589.383	466.282	1086.3	1551.92	907.267	1787.27	577.433	1333.19	-1.20748	7.44e-07	3.99e-05	Down
108786867	AK7	197.094	194.534	201.094	101.1	283.194	482.554	289.307	542.759	173.456	399.453	-1.2043	6.75e-05	0.00161053	Down
108794377	LOC108794377	110.193	139.763	137.152	71.4676	167.539	315.745	208.301	362.936	114.644	263.63	-1.20262	0.000114398	0.00243248	Down
108784585	TTLL12	186.343	153.928	93.5969	124.633	297.246	256.171	179.37	552.627	139.625	321.353	-1.20259	0.00056775	0.00853171	Down
108800612	LOC108800612	18.8135	29.2746	17.6073	20.0458	37.8313	45.6738	45.1319	67.9819	21.4353	49.1547	-1.19863	0.00101166	0.0133463	Down
108803096	LOC108803096	28.6682	48.1614	40.7749	27.8898	51.8829	100.284	45.1319	135.964	36.3736	83.3156	-1.19837	0.00350053	0.0337525	Down
108804664	LOC108804664	56.4406	31.1633	54.6754	36.6054	115.656	97.3051	63.6475	133.771	44.7212	102.595	-1.19837	0.000285249	0.00509656	Down
novel.1904	-	188.135	131.263	232.602	84.5409	363.18	495.462	296.25	304.822	159.135	364.929	-1.19827	0.000144089	0.00292504	Down
108798100	CFI	2004.09	2793.36	4104.37	2356.69	9971.24	6818.31	1644.42	7394.67	2814.63	6457.16	-1.19799	0.00366881	0.0349135	Down
108794439	EFCAB5	129.007	175.648	119.545	97.6143	184.833	302.837	259.219	449.558	130.453	299.112	-1.19783	7.15e-05	0.00167552	Down
108795680	LOC108795680	147.821	124.653	128.812	157.752	388.041	287.944	278.892	327.848	139.759	320.681	-1.19749	1.03e-09	1.47e-07	Down
108795165	FBXO16	25.9806	28.3302	20.3875	19.1742	49.7211	71.4895	43.9747	49.3417	23.4681	53.6317	-1.19668	0.000419888	0.00684901	Down
108789438	SQLE	64.5035	86.8794	74.1362	56.6511	175.105	123.121	174.741	173.244	70.5426	161.553	-1.19576	8.24e-07	4.35e-05	Down
108801728	LOC108801728	217.699	305.022	264.11	174.311	442.085	645.391	439.747	671.047	240.286	549.568	-1.19446	9.18e-07	4.72e-05	Down
108798709	LOC108798709	33.1476	36.8293	25.9477	24.4036	58.3683	92.3406	56.7042	66.8854	30.082	68.5746	-1.19263	0.000183431	0.00354737	Down
novel.2239	-	46.5859	37.7737	50.0419	15.688	75.6626	124.114	57.8614	84.4291	37.5224	85.5167	-1.19187	0.00261742	0.0272998	Down
108794675	SPACA9	339.539	508.056	494.859	214.403	683.125	1168.65	675.821	1027.4	389.214	888.751	-1.19178	7.09e-05	0.00166913	Down
108797522	TTC16	78.8376	115.21	107.497	45.3209	124.303	254.185	197.886	214.91	86.7164	197.821	-1.19159	0.000320159	0.00559491	Down
108792910	LOC108792910	63.6076	92.5455	153.833	78.44	177.267	238.298	111.094	359.646	97.1064	221.576	-1.19111	0.00179549	0.0205997	Down
108788127	LOC108788127	390.605	231.364	403.116	119.403	989.018	711.916	260.376	650.214	286.122	652.881	-1.1905	0.00412374	0.0376801	Down
108799362	DZIP1L	49.2735	86.8794	58.3823	44.4494	84.3097	164.823	93.7355	201.753	59.7461	136.155	-1.19043	0.000850609	0.0116095	Down
108796939	DAW1	92.2758	109.544	80.6231	48.8071	182.671	280.993	173.584	117.324	82.8124	188.643	-1.18977	0.000322126	0.0056125	Down
108804902	CUNH1orf194	143.341	145.429	174.22	94.9996	170.781	388.228	237.232	474.777	139.497	317.754	-1.18844	0.000337701	0.00581006	Down
108786579	ANKRD45	29.5641	35.885	27.8011	25.2751	73.5008	75.4611	39.3457	81.1397	29.6313	67.3618	-1.18813	0.00039394	0.00654601	Down
108799892	LOC108799892	275.932	263.471	216.848	286.742	497.211	665.249	519.595	694.073	260.748	594.032	-1.18792	4.16e-10	7.25e-08	Down
108789353	LOC108789353	35.8353	52.8831	63.9425	28.7613	89.7142	136.029	79.8487	106.359	45.3556	102.988	-1.18688	0.000307575	0.00541959	Down
108788918	DZANK1	137.07	142.596	119.545	89.7703	260.495	351.49	246.49	253.287	122.245	277.941	-1.18669	1.92e-07	1.3e-05	Down
novel.3082	-	41.2106	59.4935	58.3823	38.3485	94.0377	43.688	179.37	132.674	49.3587	112.443	-1.18662	0.00338363	0.0330665	Down
108799099	BHLHA15	15.23	27.3859	31.5079	24.4036	71.339	54.61	25.459	72.3678	24.6318	55.944	-1.18606	0.004403	0.0394999	Down
108798871	LOC108798871	145.133	127.486	124.178	119.403	284.275	349.504	212.93	326.752	129.05	293.365	-1.1858	3.68e-08	3.29e-06	Down
108796383	PACRG	110.193	126.542	139.932	90.6418	148.082	343.547	278.892	291.664	116.827	265.546	-1.18556	3.05e-05	0.000842018	Down
108787390	GMDS	343.123	328.631	304.885	223.118	878.767	799.292	407.344	641.442	299.939	681.711	-1.18508	5.73e-06	0.000213909	Down
108803182	LOC108803182	184.552	67.0482	202.948	63.6236	439.924	285.958	164.326	287.278	129.543	294.372	-1.18455	0.00442985	0.0395914	Down
108784604	EFCAB6	163.051	220.032	190.901	81.9263	229.149	485.533	254.59	519.732	163.977	372.251	-1.18375	0.000863287	0.0117691	Down
108792220	KIAA0895	66.2953	42.4954	83.4032	29.6329	137.273	183.688	72.9054	108.552	55.4567	125.605	-1.18169	0.00218469	0.0237191	Down
108788041	GPR37	29.5641	22.6642	40.7749	17.4311	39.9931	67.5178	43.9747	98.6834	27.6086	62.5422	-1.18161	0.0043586	0.0392986	Down
108789149	SFRP5	22.397	16.9981	23.1676	28.7613	82.1479	33.7589	43.9747	47.1487	22.831	51.7576	-1.17803	0.00269976	0.0278598	Down
108790437	LOC108790437	26.8765	18.8868	38.9215	20.9173	65.9345	82.4115	40.503	49.3417	26.4005	59.5477	-1.17689	0.00186994	0.0212627	Down
108787345	LOC108787345	83.317	50.9944	50.0419	120.275	83.2288	221.419	168.955	214.91	76.157	172.128	-1.17543	0.00195401	0.0219137	Down
108785492	CCDC173	321.622	542.996	386.435	265.825	470.189	997.874	633.004	1323.45	379.219	856.13	-1.17516	0.00038504	0.00642426	Down
108795423	SERPINE1	51.0653	84.0464	98.2305	117.66	107.008	106.241	337.911	240.13	87.7505	197.822	-1.17141	0.00400819	0.0370554	Down
novel.1062	-	78.8376	81.2134	103.791	58.3942	207.532	230.355	109.937	176.534	80.559	181.089	-1.17079	6.21e-05	0.00151339	Down
108799641	LOC108799641	1927.94	1977.45	1754.25	1090.32	2849.24	5631.78	3007.64	3683.08	1687.49	3792.93	-1.16857	1.25e-05	0.00041416	Down
108783672	TTC34	36.7312	51.9388	50.0419	23.532	81.067	113.192	68.2764	100.876	40.561	90.8529	-1.16752	0.000398613	0.00660753	Down
108796719	KIF19	39.4188	71.77	78.7697	42.7062	81.067	178.724	114.566	146.929	58.1662	130.321	-1.16638	0.000639533	0.0092628	Down
108783756	CFAP43	306.392	359.794	311.372	299.815	485.321	819.15	496.451	1061.39	319.343	715.579	-1.16432	1.44e-05	0.000461973	Down
108796424	CROCC2	91.38	114.265	132.518	60.1374	189.156	296.88	131.924	273.024	99.5753	222.746	-1.1634	0.000366164	0.00616981	Down
108793487	REEP6	105.714	84.0464	95.4504	75.8254	266.981	237.305	104.151	198.463	90.259	201.725	-1.16145	0.00012075	0.00252918	Down
108795865	CPT1A	117.361	126.542	68.576	143.807	159.972	257.164	266.162	337.716	114.071	255.254	-1.16138	9.87e-05	0.00215589	Down
108787246	LOC108787246	102.131	67.9926	84.3299	45.3209	163.215	281.986	97.2071	127.192	74.9435	167.4	-1.16135	0.00173774	0.0201637	Down
108789021	HSP90B1	6987.88	5980.51	4560.3	4756.95	15728.1	10662.9	6501.31	16927.5	5571.41	12454.9	-1.16061	5.59e-05	0.00138875	Down
108789984	CISD3	17.9176	23.6085	17.6073	15.688	37.8313	32.766	68.2764	28.5085	18.7054	41.8456	-1.15975	0.00511648	0.0439953	Down
108788923	LOC108788923	330.58	184.147	507.833	250.137	791.214	798.299	638.79	612.933	318.174	710.309	-1.15881	6.75e-05	0.00161053	Down
novel.1741	-	255.326	379.625	417.016	156.009	755.545	883.689	308.98	745.608	301.994	673.455	-1.1577	0.00124454	0.015757	Down
108792336	TCTEX1D1	53.7529	81.2134	93.5969	40.0916	105.928	190.639	86.7921	214.91	67.1637	149.567	-1.15719	0.00200498	0.0222561	Down
108785348	TGFA	25.0847	32.1076	48.1885	31.376	95.1186	47.6596	59.0186	103.069	34.1892	76.2166	-1.15664	0.00148786	0.0178986	Down
108791292	RITA1	13.4382	15.1095	9.26702	20.9173	37.8313	28.7944	38.1885	26.3156	14.683	32.7824	-1.15457	0.00575595	0.0482514	Down
novel.1069	-	39.4188	29.2746	48.1885	50.5502	62.6918	105.248	71.7481	132.674	41.858	93.0907	-1.15283	0.000604325	0.00894314	Down
108793394	CUNH2orf73	99.4429	126.542	155.686	71.4676	228.069	292.908	221.031	263.156	113.285	251.291	-1.15113	1.26e-05	0.00041514	Down
108789670	TRAF3IP3	229.346	399.456	300.252	288.485	322.106	470.639	1167.64	743.415	304.385	675.951	-1.15081	0.00114349	0.0147799	Down
108788020	IQUB	91.38	116.154	193.681	82.7978	194.561	346.525	179.37	353.067	121.003	268.381	-1.15045	0.000695697	0.00991453	Down
108793521	TMEM106A	29.5641	41.551	66.7226	57.5227	118.898	124.114	92.5782	97.5869	48.8401	108.294	-1.1498	0.000161098	0.00318794	Down
108785585	LOC108785585	17.0218	42.4954	61.1624	60.1374	123.222	96.3122	111.094	70.1748	45.2042	100.201	-1.14818	0.00309801	0.0309226	Down
108799077	KCNE3	23.2929	27.3859	41.7016	36.6054	94.0377	49.6455	47.4463	93.201	32.2464	71.0826	-1.13996	0.00197386	0.0220516	Down
108787690	ATP1B1	2297.04	3223.04	2828.3	2525.77	5597.95	7086.39	5749.11	5527.37	2718.54	5990.2	-1.13988	8.11e-12	2.04e-09	Down
108804458	LOC108804458	64.5035	91.6011	75.0629	49.6787	130.788	215.461	111.094	160.086	70.2116	154.357	-1.13951	0.000118154	0.00249788	Down
108790325	CA5A	68.9829	90.6568	126.032	128.119	223.745	245.249	178.213	263.156	103.447	227.591	-1.13781	1.08e-05	0.000366094	Down
108803154	TBATA	151.404	203.033	174.22	81.0547	232.392	522.27	238.389	345.392	152.428	334.611	-1.13573	0.00081434	0.0112141	Down
108802029	LOC108802029	378.958	221.92	270.597	312.017	636.646	539.15	528.853	894.729	295.873	649.845	-1.13471	2.98e-06	0.000126427	Down
108796531	LOC108796531	26.8765	60.4379	37.9948	17.4311	69.1772	90.3547	89.1065	63.596	35.6851	78.0586	-1.1327	0.00341785	0.0332061	Down
108799591	DNAI1	154.092	120.876	123.251	53.1649	184.833	347.518	148.125	307.015	112.846	246.873	-1.13062	0.00187253	0.0212706	Down
108792641	TTC23L	89.5882	139.763	131.592	53.1649	197.804	320.71	166.641	219.296	103.527	226.113	-1.12912	0.000662717	0.00952429	Down
108785718	MAP7D2	45.69	56.6605	86.1833	50.5502	139.435	155.887	52.0753	174.341	59.771	130.434	-1.12761	0.00302933	0.0304304	Down
108785965	MRPS6	105.714	75.5473	105.644	61.0089	236.716	249.22	137.71	133.771	86.9786	189.354	-1.12386	0.000235927	0.00436423	Down
108785114	LOC108785114	56.4406	74.603	56.5289	36.6054	69.1772	189.646	89.1065	139.253	56.0444	121.796	-1.12262	0.0021708	0.023606	Down
108789555	SRMS	69.8788	101.045	84.3299	74.0823	234.554	218.44	123.823	139.253	82.3339	179.018	-1.12261	6.31e-05	0.00152881	Down
108784383	LRRC23	224.866	197.367	177.927	104.587	323.187	446.809	311.294	451.751	176.187	383.26	-1.12206	2.44e-05	0.000706494	Down
108793151	SPAG6	214.116	241.751	200.168	96.7427	364.261	567.944	330.967	372.804	188.194	408.994	-1.12099	0.000174936	0.00342197	Down
108786166	DYNLRB2	431.815	417.399	379.948	308.531	585.844	1129.93	773.028	854.159	384.423	835.741	-1.12083	9.89e-07	5.01e-05	Down
108786980	SLC52A3	31.3559	28.3302	36.1414	39.22	63.7727	99.2909	54.3897	75.6573	33.7619	73.2777	-1.1198	0.000322278	0.0056125	Down
novel.1646	-	36.7312	22.6642	35.2147	17.4311	35.6695	76.454	62.4903	67.9819	28.0103	60.6489	-1.11608	0.00345498	0.0334397	Down
108795081	ALS2CR12	81.5253	105.766	151.053	89.7703	297.246	334.61	102.993	191.884	107.029	231.683	-1.11565	0.00200228	0.0222561	Down
108799295	CUNH11orf16	69.8788	90.6568	62.0891	46.1925	87.5524	230.355	133.081	130.481	67.2043	145.367	-1.11548	0.00108044	0.0140898	Down
108800514	XBP1	872.589	592.102	820.132	509.86	2035.32	1737.59	629.532	1649.11	698.671	1512.89	-1.11478	0.000646591	0.00934513	Down
novel.346	-	174.697	249.306	202.021	146.421	461.542	515.32	195.571	498.899	193.111	417.833	-1.11447	0.000324989	0.00563631	Down
108791461	AXDND1	115.569	112.377	116.765	58.3942	181.59	272.057	150.44	267.542	100.776	217.907	-1.11422	0.000207425	0.00392588	Down
108796931	FARSB	204.261	127.486	88.0367	78.44	287.518	189.646	166.641	434.207	124.556	269.503	-1.11346	0.00309163	0.030889	Down
108792816	SORBS3	22.397	56.6605	67.6493	54.908	113.494	166.809	93.7355	61.403	50.4037	108.86	-1.11297	0.00523219	0.0447828	Down
108801527	ANKAR	89.5882	139.763	111.204	75.8254	161.053	279.008	181.685	277.41	104.095	224.789	-1.11246	8.85e-05	0.00197273	Down
108788720	PTN	73.4623	109.544	77.843	64.4951	87.5524	129.078	157.383	328.945	81.336	175.74	-1.11167	0.00411656	0.0376313	Down
108791541	GLIS3	40.3147	48.1614	72.2828	21.7889	68.0963	122.128	69.4337	133.771	45.6369	98.3572	-1.11047	0.00523675	0.044803	Down
novel.1266	-	86.9005	78.3803	55.6021	60.1374	85.3906	170.78	192.1	156.797	70.2551	151.267	-1.1063	0.000266028	0.00483348	Down
novel.1418	-	34.9394	14.1651	51.8953	23.532	76.7434	57.5887	62.4903	71.2713	31.133	67.0235	-1.10593	0.00503804	0.0434823	Down
108792972	TBC1D16	114.673	113.321	134.372	71.4676	290.76	275.036	71.7481	293.857	108.458	232.85	-1.10333	0.005128	0.0440572	Down
108800788	LOC108800788	53.7529	68.9369	69.5027	40.0916	91.876	152.908	123.823	129.385	58.071	124.498	-1.10281	8.74e-05	0.00195826	Down
108804929	LRRIQ3	115.569	99.1559	96.3771	71.4676	161.053	303.83	133.081	222.586	95.6423	205.138	-1.10264	0.000231262	0.00428959	Down
108793624	CUNH21orf58	105.714	133.152	120.471	83.6694	205.37	337.589	208.301	198.463	110.752	237.431	-1.10228	2.11e-05	0.000626188	Down
108792970	CCDC40	209.636	225.698	257.623	179.541	389.122	587.802	350.64	542.759	218.124	467.581	-1.10105	1.45e-06	6.98e-05	Down
novel.3765	-	47.4817	31.1633	38.9215	21.7889	62.6918	127.092	61.3331	47.1487	34.8389	74.5665	-1.10099	0.00594031	0.0493343	Down
108797161	LOC108797161	29.5641	24.5529	37.9948	37.4769	45.3975	67.5178	97.2071	67.9819	32.3972	69.5261	-1.09907	0.00111299	0.0144222	Down
novel.2695	-	53.7529	67.9926	80.6231	24.4036	82.1479	165.816	93.7355	142.543	56.693	121.06	-1.09711	0.0042234	0.0383505	Down
novel.949	-	49.2735	82.1577	100.084	58.3942	102.685	224.397	111.094	180.92	72.4773	154.774	-1.09682	0.00125497	0.0158241	Down
108787385	DNAH10	386.125	509	602.357	332.063	738.25	1130.92	680.45	1360.73	457.386	977.59	-1.0962	8.11e-05	0.00183901	Down
108799979	ITGA2	109.298	142.596	158.466	175.183	159.972	208.511	349.483	533.987	146.386	312.988	-1.09579	0.00197649	0.0220688	Down
108792183	PMFBP1	25.9806	35.885	48.1885	15.688	69.1772	62.5533	49.7608	86.6221	31.4355	67.0283	-1.09549	0.00437836	0.0394072	Down
108791383	GNG5	586.803	469.338	373.461	442.75	1057.11	1262.98	1175.74	503.285	468.088	999.781	-1.09487	0.000105989	0.00228323	Down
108791923	F13A1	274.14	417.399	578.262	310.274	364.261	546.1	985.958	1475.86	395.019	843.046	-1.09367	0.00509554	0.0438521	Down
108784770	LOC108784770	109.298	101.045	100.084	81.0547	242.12	281.986	183.999	124.999	97.8702	208.276	-1.09096	9.98e-05	0.0021709	Down
108786687	LMNTD2	54.6488	93.4898	63.9425	54.908	101.604	188.653	120.352	156.797	66.7473	141.851	-1.09021	0.000230139	0.00427263	Down
108792578	LOC108792578	28.6682	47.2171	37.9948	40.0916	57.2874	88.3689	76.377	105.262	38.4929	81.8239	-1.08925	0.000407324	0.00670179	Down
108783914	ZMYND12	48.3776	64.2152	62.0891	34.8622	90.7951	133.05	94.8927	126.095	52.386	111.208	-1.08917	0.00016296	0.00322166	Down
108803606	TEX264	34.9394	18.8868	32.4346	22.6605	72.4199	50.6384	43.9747	64.6924	27.2303	57.9313	-1.08892	0.00169738	0.019774	Down
108797615	ROPN1L	104.818	129.375	71.3561	63.6236	115.656	235.319	175.899	257.673	92.2932	196.137	-1.0887	0.000809882	0.0111772	Down
108797154	LOC108797154	188.135	188.868	231.676	179.541	322.106	448.795	269.634	634.863	197.055	418.85	-1.08827	8.18e-05	0.00184844	Down
108799931	DCDC2B	137.07	169.981	142.712	66.2383	216.179	389.22	255.747	234.647	129	273.948	-1.08806	0.000494829	0.00773767	Down
108784199	ENDOD1	222.179	263.471	286.351	205.687	549.094	422.979	445.533	658.986	244.422	519.148	-1.08705	2.7e-07	1.71e-05	Down
108795972	HEBP2	37.627	81.2134	107.497	61.8805	137.273	163.83	148.125	162.279	72.0546	152.877	-1.08671	0.00047185	0.00744678	Down
108805033	LOC108805033	55.5447	104.822	136.225	61.8805	175.105	188.653	141.182	255.48	89.6181	190.105	-1.08639	0.000964268	0.0128288	Down
novel.796	-	164.842	162.427	201.094	121.146	300.488	297.873	303.194	476.97	162.377	344.631	-1.08605	8.45e-06	0.00029803	Down
novel.1568	-	274.14	362.627	515.247	201.329	588.006	980.001	422.388	880.475	338.336	717.718	-1.08554	0.00105383	0.0137876	Down
108804209	MYO5C	585.011	557.162	715.414	517.704	1365.17	1659.15	513.809	1498.89	593.823	1259.26	-1.08472	0.000519686	0.00800379	Down
108802310	ICA1L	45.69	44.3841	51.8953	41.8347	79.9861	91.3477	113.408	105.262	45.951	97.5011	-1.08462	1.8e-05	0.000550267	Down
108803622	TP53I3	328.789	316.354	262.257	266.696	766.354	775.462	410.816	536.18	293.524	622.203	-1.08451	5.03e-06	0.000191832	Down
108789648	AGBL2	43.8982	73.6586	76.9163	35.7338	107.008	131.064	86.7921	162.279	57.5517	121.786	-1.084	0.00109339	0.0142329	Down
novel.629	-	78.8376	133.152	86.1833	98.4858	190.237	184.681	197.886	266.445	99.1647	209.812	-1.08165	1.05e-05	0.000357422	Down
108788887	MSMO1	137.966	118.043	96.3771	81.9263	266.981	141.986	221.031	289.471	108.578	229.867	-1.08162	0.000118312	0.00249863	Down
108803003	LOC108803003	680.87	649.707	673.713	617.933	1386.79	1400.99	1342.38	1415.56	655.556	1386.43	-1.08072	1.06e-19	1.55e-16	Down
108792324	TG	27.7723	49.1058	29.6545	25.2751	41.074	57.5887	109.937	70.1748	32.9519	69.6935	-1.08036	0.00560852	0.0472708	Down
108784923	CFAP54	137.966	165.26	193.681	101.972	270.223	359.433	203.672	432.014	149.72	316.336	-1.08032	0.000192671	0.00369806	Down
108800039	DNAAF1	61.8159	55.7162	57.4556	50.5502	89.7142	158.865	69.4337	157.893	56.3845	118.977	-1.07924	0.000792196	0.0109832	Down
108787882	MNS1	198.886	215.31	197.388	106.33	301.569	512.341	322.867	374.997	179.478	377.943	-1.07557	7.82e-05	0.0017899	Down
108792577	CUNH3orf20	80.6294	84.0464	74.1362	59.2658	103.766	162.837	196.729	164.472	74.5194	156.951	-1.0748	4.6e-05	0.00118485	Down
108794200	RAB9A	103.026	129.375	156.613	101.1	262.657	234.327	218.716	315.787	122.529	257.872	-1.07442	2.65e-06	0.000114983	Down
novel.1953	-	646.827	807.412	818.278	598.759	580.44	1207.38	1719.64	2538.36	717.819	1511.45	-1.07423	0.00245159	0.0260491	Down
108802120	LOC108802120	54.6488	61.3822	74.1362	75.8254	84.3097	209.504	90.2638	175.437	66.4981	139.879	-1.0742	0.001644	0.0193098	Down
108795688	OGFOD3	57.3364	40.6067	32.4346	33.1191	103.766	89.3618	53.2325	97.5869	40.8742	85.9868	-1.07404	0.00106424	0.0139053	Down
novel.786	-	59.1282	51.9388	44.4817	46.1925	65.9345	120.142	128.452	109.648	50.4353	106.044	-1.07194	0.000206685	0.00391551	Down
108784757	ZNF750	136.174	236.085	156.613	108.073	269.143	485.533	271.949	310.304	159.236	334.232	-1.07121	0.000294739	0.00522044	Down
108795487	FBXO15	36.7312	45.3284	68.576	21.7889	72.4199	110.213	65.962	112.938	43.1061	90.3831	-1.07119	0.00455715	0.0403408	Down
108799822	RAB3D	269.66	210.588	186.267	166.467	624.757	494.469	260.376	368.418	208.246	437.005	-1.06988	0.000190244	0.00366871	Down
108784996	LOC108784996	625.326	407.011	476.325	471.512	1264.65	1304.68	963.971	618.416	495.043	1037.93	-1.06817	3.22e-05	0.000884954	Down
108787338	LOC108787338	235.617	215.31	217.775	451.466	309.136	755.604	565.884	718.196	280.042	587.205	-1.06796	0.00116708	0.0150089	Down
novel.1967	-	72.5664	117.098	88.9634	60.1374	138.354	227.376	131.924	209.428	84.6914	176.771	-1.06398	0.000314959	0.00553061	Down
108785554	CCDC33	132.591	162.427	134.372	97.6143	219.421	381.277	255.747	243.419	131.751	274.966	-1.06314	2.56e-05	0.000734347	Down
108784749	LOC108784749	328.789	202.089	233.529	219.632	611.786	568.937	307.823	563.592	246.01	513.034	-1.06059	4.87e-05	0.00124268	Down
108800337	PRDX1	833.17	1058.61	989.718	807.932	2420.12	2093.05	1594.66	1581.13	922.357	1922.24	-1.05964	7.31e-08	5.87e-06	Down
108784617	TTC21A	370.895	429.675	385.508	220.504	577.197	974.044	595.972	777.406	351.646	731.155	-1.05674	4.34e-05	0.0011265	Down
108791072	GAS2L2	97.6511	149.206	120.471	67.9814	152.406	195.603	248.804	308.111	108.827	226.231	-1.0564	0.000555414	0.00841165	Down
108796007	SCNN1A	164.842	137.874	251.136	122.018	392.364	444.823	227.974	338.813	168.968	350.994	-1.05569	0.000269371	0.00488119	Down
108801756	TOM1L1	56.4406	48.1614	63.0158	39.22	119.979	142.979	93.7355	72.3678	51.7094	107.265	-1.05517	0.000479597	0.00754571	Down
108785689	PLEKHB2	68.9829	68.9369	137.152	101.1	238.877	171.773	151.597	219.296	94.0431	195.386	-1.05501	0.000263381	0.00480676	Down
108793516	FOXA1	309.079	322.02	408.676	397.43	1040.9	892.625	474.463	576.75	359.301	746.185	-1.05464	6.9e-05	0.00163373	Down
108786707	PPP1R36	68.087	84.0464	50.9686	42.7062	114.575	167.802	130.767	96.4904	61.4521	127.408	-1.05426	0.000436233	0.00704249	Down
108791351	LOC108791351	114.673	240.807	184.414	142.064	197.804	221.419	503.394	493.417	170.489	354.008	-1.05396	0.00321882	0.0318483	Down
novel.2892	-	105.714	197.367	193.681	177.797	296.165	217.447	383.042	503.285	168.64	349.985	-1.05306	0.00045778	0.00729803	Down
108790617	LOC108790617	435.399	633.653	905.388	482.842	1899.13	1036.6	665.406	1495.6	614.321	1274.18	-1.05268	0.00142582	0.0173371	Down
108792230	CEBPD	435.399	702.59	1022.15	1377.06	2053.7	1822.98	2618.81	841.002	884.3	1834.12	-1.05239	0.00485502	0.0422992	Down
novel.887	-	82.4211	72.7143	80.6231	68.8529	56.2065	183.688	230.288	161.183	76.1529	157.841	-1.05121	0.00451703	0.0401422	Down
novel.3434	-	70.7747	53.8275	62.0891	27.0182	117.817	153.901	90.2638	80.0432	53.4274	110.506	-1.05096	0.00268331	0.0277601	Down
novel.1872	-	49.2735	57.6048	43.555	47.9356	51.8829	90.3547	122.666	145.832	49.5922	102.684	-1.04929	0.00207558	0.0228135	Down
108803685	STARD10	67.1911	87.8238	123.251	83.6694	295.084	216.454	90.2638	145.832	90.4839	186.909	-1.04786	0.00360671	0.0344833	Down
108800717	IFT46	77.0458	122.764	142.712	115.045	153.487	346.525	204.829	239.033	114.392	235.969	-1.04594	0.000451985	0.00723389	Down
108790768	ERN2	145.133	217.199	228.896	177.797	486.402	566.951	196.729	335.523	192.256	396.401	-1.04495	0.000960725	0.01279	Down
108788215	CUNH10orf67	51.9612	34.9406	53.7487	41.8347	56.2065	114.185	79.8487	126.095	45.6213	94.0838	-1.04493	0.00152091	0.0181532	Down
108795272	GAS8	247.263	323.909	270.597	137.706	388.041	632.483	337.911	661.179	244.869	504.903	-1.0448	0.000712522	0.0101049	Down
108789179	LOC108789179	61.8159	82.1577	80.6231	54.0365	122.141	173.759	187.471	91.008	69.6583	143.595	-1.04479	0.000464838	0.00736456	Down
novel.1622	-	42.1065	20.7755	33.3613	43.5778	57.2874	51.6313	115.723	64.6924	34.9553	72.3335	-1.04457	0.00569689	0.0478773	Down
108784845	LRRC34	44.7941	56.6605	70.4294	29.6329	76.7434	145.958	104.151	87.7186	50.3792	103.643	-1.04374	0.002105	0.0230422	Down
108788259	LOC108788259	40.3147	36.8293	62.0891	31.376	82.1479	124.114	56.7042	87.7186	42.6523	87.6711	-1.04289	0.00236083	0.0252688	Down
novel.1167	-	286.682	298.412	510.613	349.494	682.044	858.867	499.922	929.817	361.3	742.662	-1.03985	6.86e-05	0.0016318	Down
108789483	FRZB	330.58	211.533	215.922	135.091	744.736	378.298	238.389	472.584	223.281	458.502	-1.03828	0.00342903	0.0332831	Down
108803631	DRC7	78.8376	102.933	117.691	98.4858	115.656	320.71	168.955	210.525	99.487	203.961	-1.03718	0.00104451	0.0137089	Down
108787864	LOC108787864	144.237	220.032	187.194	102.844	202.127	427.944	254.59	456.137	163.577	335.199	-1.03611	0.00138962	0.0170199	Down
108793536	GALE	186.343	174.703	79.6964	81.9263	324.268	299.859	196.729	249.998	130.667	267.713	-1.03557	0.00149355	0.0179284	Down
108792157	LOC108792157	38.5229	64.2152	58.3823	56.6511	122.141	141.986	99.5216	81.1397	54.4429	111.197	-1.03268	0.000311661	0.00548211	Down
108788622	DIO3	68.087	105.766	120.471	257.109	266.981	314.752	324.024	221.489	137.858	281.812	-1.03082	0.00422091	0.0383449	Down
108790959	LOC108790959	136.174	175.648	239.089	244.036	586.925	538.157	247.647	249.998	198.737	405.682	-1.02995	0.00208969	0.0229316	Down
108794644	LOC108794644	114.673	146.373	140.859	187.385	286.437	262.128	241.861	412.277	147.322	300.676	-1.02884	2.97e-05	0.000824834	Down
108792984	TTC25	183.656	313.521	227.042	209.173	325.349	587.802	410.816	575.653	233.348	474.905	-1.02593	7.03e-05	0.00165718	Down
108785857	TXNDC17	208.74	191.701	133.445	122.018	423.71	321.703	284.678	302.629	163.976	333.18	-1.02333	2.69e-05	0.000761313	Down
108784831	NCEH1	78.8376	116.154	116.765	114.174	195.642	97.3051	278.892	293.857	106.482	216.424	-1.02223	0.00236261	0.0252747	Down
novel.1203	-	190.823	192.646	356.78	254.494	335.077	696.029	580.928	406.795	248.686	504.707	-1.02138	0.000477462	0.00752371	Down
108801910	CCDC78	181.864	261.583	272.451	173.44	370.747	614.611	379.571	438.593	222.334	450.88	-1.0212	3.54e-05	0.000950126	Down
108799506	KCNE5	24.1888	21.7199	31.5079	21.7889	35.6695	39.7164	65.962	60.3065	24.8014	50.4136	-1.02119	0.00443861	0.039635	Down
novel.1569	-	43.8982	50.9944	44.4817	27.8898	74.5817	89.3618	69.4337	105.262	41.816	84.6599	-1.0204	0.000604936	0.0089457	Down
novel.1120	-	377.166	353.184	495.786	304.173	564.226	869.789	735.997	924.334	382.577	773.587	-1.01613	6.1e-06	0.000225685	Down
108787109	LOC108787109	84.2129	82.1577	88.9634	104.587	216.179	197.589	129.61	182.016	89.9802	181.348	-1.01162	1.56e-05	0.000491099	Down
108801552	CCDC167	173.801	89.7124	73.2095	169.082	355.614	270.071	181.685	212.718	126.451	255.022	-1.01151	0.00248511	0.0263641	Down
108793628	SMIM14	324.309	339.019	296.545	298.944	807.428	842.98	367.998	515.347	314.704	633.438	-1.0098	0.000147144	0.00297816	Down
108804367	LOC108804367	85.1088	46.2727	51.8953	40.0916	85.3906	140.993	93.7355	129.385	55.8421	112.376	-1.0098	0.00155929	0.018503	Down
108801077	ENTPD6	119.152	93.4898	116.765	107.201	219.421	155.887	199.043	304.822	109.152	219.793	-1.00889	5.57e-05	0.0013862	Down
108783969	MX1	42.1065	43.4397	54.6754	42.7062	128.626	85.3902	64.8048	88.815	45.732	91.9091	-1.00828	0.000650408	0.00938702	Down
108787689	NME7	189.031	248.362	267.817	199.586	348.048	503.405	449.004	518.636	226.199	454.773	-1.00822	1.22e-06	6.09e-05	Down
108797958	PCK2	106.61	83.1021	92.6702	129.862	273.466	228.369	113.408	213.814	103.061	207.264	-1.00811	0.000636547	0.00923921	Down
novel.55	-	68.9829	53.8275	74.1362	49.6787	105.928	135.036	108.779	145.832	61.6563	123.894	-1.00795	6.59e-05	0.00158445	Down
108803352	TMEM256	201.573	220.032	158.466	176.054	459.38	415.036	403.873	241.226	189.031	379.879	-1.00723	2.66e-05	0.000755998	Down
108799229	TTC8	90.4841	84.9907	115.838	94.128	217.26	232.341	199.043	124.999	96.3602	193.411	-1.00588	7.22e-05	0.0016883	Down
novel.2328	-	889.611	1025.55	771.016	756.511	1793.2	1855.75	1298.41	1957.22	860.673	1726.14	-1.00427	1.03e-07	7.83e-06	Down
108793578	LOC108793578	72.5664	79.3247	158.466	85.4125	192.399	245.249	113.408	241.226	98.9424	198.071	-1.00263	0.00269194	0.0278072	Down
108784022	ITGA3	197.99	193.59	210.361	235.32	317.783	393.192	420.074	546.048	209.315	419.274	-1.00174	1.7e-06	7.86e-05	Down
108783930	LOC108783930	123.632	251.195	190.901	196.1	84.3097	90.3547	70.5909	134.867	190.457	95.0307	1.00227	0.000631967	0.00920114	Up
108802593	MUL1	48.3776	57.6048	66.7226	89.7703	34.5886	38.7235	30.0879	27.4121	65.6188	32.703	1.00305	0.00196335	0.0219942	Up
108789361	LOC108789361	456.9	558.106	433.697	526.42	245.363	226.383	265.005	247.805	493.781	246.139	1.00507	1.13e-09	1.58e-07	Up
108783874	IGFBP2	86.0047	97.2672	111.204	119.403	60.53	43.688	43.9747	58.1135	103.47	51.5766	1.00515	0.000103389	0.00223904	Up
108793188	EDIL3	220.387	183.202	189.047	204.816	101.604	108.227	84.4776	101.973	199.363	99.0704	1.00748	2.31e-07	1.51e-05	Up
novel.549	-	1964.67	2224.87	2443.71	1800.63	1080.89	961.136	1004.47	1146.92	2108.47	1048.36	1.00807	9.23e-11	1.75e-08	Up
108792101	LOC108792101	135.278	114.265	197.388	167.339	71.339	69.5036	92.5782	72.3678	153.567	76.4472	1.00821	7.99e-05	0.00182131	Up
108799908	ARNT2	358.353	261.583	308.592	294.586	158.891	132.057	196.729	119.517	305.778	151.798	1.01199	4e-06	0.000158826	Up
novel.2538	-	169.322	259.694	102.864	299.815	85.3906	97.3051	116.88	112.938	207.924	103.128	1.0124	0.00206005	0.022655	Up
108794932	ADCY7	103.922	146.373	135.299	152.522	64.8536	66.5249	84.4776	50.4382	134.529	66.5736	1.01617	6.84e-05	0.00162848	Up
novel.30	-	172.009	215.31	137.152	172.568	78.9052	131.064	84.4776	49.3417	174.26	85.9471	1.01716	0.000892246	0.0120433	Up
108794905	DLL4	858.255	687.481	832.179	781.786	275.628	400.142	562.413	315.787	789.925	388.492	1.02435	1.5e-05	0.000477192	Up
108798116	LOC108798116	79.7335	91.6011	176.073	114.174	65.9345	56.5958	37.0313	66.8854	115.395	56.6118	1.02588	0.00198846	0.022154	Up
108790280	LOC108790280	159.467	142.596	110.278	146.421	73.5008	67.5178	100.679	32.8945	139.69	68.648	1.02656	0.00149077	0.0179191	Up
108787206	KIF26A	340.435	267.249	298.398	268.439	101.604	128.085	162.012	185.305	293.63	144.252	1.02657	8.69e-06	0.000304914	Up
108791362	COL27A1	643.243	500.501	465.205	497.658	269.143	246.241	380.728	138.157	526.652	258.567	1.02694	0.000274588	0.00495375	Up
108797301	LOC108797301	240.096	246.473	142.712	74.9538	84.3097	82.4115	89.1065	88.815	176.059	86.1607	1.0307	0.00351864	0.0338632	Up
108783858	PRICKLE1	610.991	566.605	508.76	821.877	244.282	385.249	369.156	228.068	627.058	306.689	1.03178	2.52e-05	0.000725482	Up
108804916	LPL	230.242	273.859	341.027	242.293	154.568	79.4327	186.314	111.841	271.855	133.039	1.03297	0.000264402	0.00481719	Up
108796371	DNAJC24	228.45	218.143	158.466	263.21	112.413	85.3902	100.679	126.095	217.067	106.144	1.03353	1.32e-05	0.000429944	Up
novel.72	-	626.221	493.891	619.037	377.384	175.105	363.405	285.835	205.042	529.133	257.347	1.03923	0.000136195	0.00279211	Up
novel.1671	-	233.825	203.978	125.105	146.421	94.0377	77.4469	93.7355	80.0432	177.332	86.3158	1.03954	7.67e-05	0.00176772	Up
108794833	CUNH3orf70	103.026	106.711	99.1572	94.9996	35.6695	41.7022	63.6475	55.9206	100.973	49.2349	1.03972	9.72e-05	0.00213201	Up
108792540	NLGN1	105.714	69.8813	93.5969	64.4951	46.4784	30.7802	61.3331	24.1226	83.4219	40.6786	1.03982	0.00330693	0.0325466	Up
108791329	NOTUM	111.089	157.705	159.393	149.036	43.2357	85.3902	79.8487	71.2713	144.306	69.9365	1.04416	0.000132821	0.0027371	Up
108797363	LOC108797363	51.9612	52.8831	78.7697	65.3667	30.265	38.7235	15.044	36.1839	62.2452	30.0541	1.04507	0.00358243	0.0343153	Up
108799286	AKR1D1	2053.36	1192.7	1150.96	1470.31	764.192	722.838	480.25	874.993	1466.84	710.568	1.04554	3e-05	0.0008305	Up
108800936	PCNX2	49.2735	53.8275	89.8901	83.6694	28.1032	38.7235	20.8301	46.0522	69.1651	33.4273	1.04644	0.00410593	0.0376201	Up
108787998	LOC108787998	136.174	113.321	116.765	83.6694	59.4492	56.5958	54.3897	47.1487	112.482	54.3959	1.04715	4.75e-05	0.00121899	Up
108785905	LOC108785905	68.087	61.3822	79.6964	50.5502	28.1032	34.7518	20.8301	41.6663	64.929	31.3379	1.04739	0.00146989	0.0177203	Up
108786480	LOC108786480	137.966	146.373	167.733	146.421	54.0447	77.4469	81.0059	76.7537	149.623	72.3128	1.04917	3.26e-06	0.000135172	Up
novel.2816	-	70.7747	48.1614	68.576	94.128	27.0223	24.8227	48.6036	36.1839	70.41	34.1581	1.04955	0.00254055	0.0267318	Up
108795230	LHFPL3	64.5035	84.0464	42.6283	45.3209	36.7504	27.8015	24.3018	25.2191	59.1248	28.5182	1.04991	0.0032174	0.0318483	Up
108791821	LOC108791821	106.61	114.265	113.058	98.4858	63.7727	44.6809	49.7608	50.4382	108.105	52.1632	1.05191	1.17e-05	0.000391801	Up
108797737	PCDH17	436.295	603.434	707.074	488.071	181.59	192.624	306.665	396.926	558.719	269.452	1.0527	0.000217755	0.0040706	Up
108800002	HSPB6	466.754	430.62	335.466	321.604	137.273	146.951	365.684	99.7799	388.611	187.422	1.05326	0.00372588	0.035263	Up
108799415	IGDCC4	208.74	147.317	160.32	183.027	75.6626	91.3477	102.993	66.8854	174.851	84.2222	1.05477	7.44e-06	0.000267568	Up
108793294	PCDH10	135.278	78.3803	97.3038	117.66	56.2065	38.7235	61.3331	50.4382	107.156	51.6753	1.05602	0.0002079	0.0039276	Up
108790538	ADGRL1	118.256	101.989	133.445	101.1	56.2065	55.6029	62.4903	43.8593	113.698	54.5397	1.06026	1.61e-05	0.000504132	Up
108792934	EPHA4	216.803	245.529	193.681	94.128	134.031	80.4257	67.1192	76.7537	187.535	89.5824	1.06495	0.00175197	0.0202678	Up
108786280	MBP	1196.9	1216.31	2641.1	878.528	448.571	628.512	1129.45	629.381	1483.21	708.979	1.06508	0.00301962	0.0303777	Up
108804027	LOC108804027	122.736	63.2709	85.2566	79.3116	35.6695	31.7731	71.7481	28.5085	87.6437	41.9248	1.06857	0.00401536	0.0370727	Up
108785476	LOC108785476	498.11	424.954	579.189	535.135	214.017	254.185	336.753	166.665	509.347	242.905	1.06887	6.63e-06	0.000242141	Up
108796034	KIF23	944.26	667.649	331.759	1119.08	369.666	282.979	484.878	321.269	765.687	364.698	1.0706	0.00139977	0.0171092	Up
108802121	BCHE	440.774	401.345	424.43	249.265	134.031	169.787	203.672	213.814	378.953	180.326	1.07175	1.46e-05	0.000467958	Up
108801026	LOC108801026	173.801	156.761	136.225	147.293	55.1256	62.5533	96.0499	78.9467	153.52	73.1689	1.07217	1.3e-05	0.00042462	Up
108784648	TSPAN7	220.387	210.588	243.723	263.21	115.656	118.156	114.566	97.5869	234.477	111.491	1.07239	1.39e-08	1.42e-06	Up
108796045	SERPINH1	3557.55	2375.96	2131.42	2932.79	1275.45	1164.68	1728.9	1057.01	2749.43	1306.51	1.07363	1.82e-06	8.27e-05	Up
108789442	TRIB1	470.338	601.546	708.927	609.218	209.693	315.745	415.445	194.077	597.507	283.74	1.07471	5.79e-05	0.00142511	Up
108794914	KIRREL	182.76	118.987	161.246	162.109	76.7434	61.5604	101.836	57.0171	156.276	74.2892	1.07595	5.26e-05	0.00132139	Up
108786489	SERTAD2	46.5859	48.1614	52.822	70.596	24.8606	33.7589	11.5723	32.8945	54.5413	25.7716	1.07644	0.00512134	0.0440185	Up
108800705	LOC108800705	229.346	221.92	301.178	237.935	178.347	97.3051	124.981	69.0784	247.595	117.428	1.07666	0.000208495	0.00393521	Up
108798708	GPM6A	248.159	212.477	217.775	213.531	104.847	99.2909	93.7355	124.999	222.986	105.718	1.07681	2.42e-08	2.29e-06	Up
108802964	MYLK3	342.227	288.024	252.99	382.613	147.002	131.064	168.955	153.507	316.463	150.132	1.07746	1.59e-07	1.11e-05	Up
108793016	CENPM	68.9829	67.9926	41.7016	32.2476	32.4268	18.8653	27.7735	20.8332	52.7312	24.9747	1.07984	0.0057603	0.0482514	Up
108800663	LOC108800663	276.828	336.186	414.236	315.503	116.737	208.511	168.955	140.35	335.688	158.638	1.08019	5e-06	0.000191138	Up
108803966	LOC108803966	59.1282	89.7124	139.932	103.715	35.6695	61.5604	49.7608	38.3769	98.122	46.3419	1.08024	0.00144102	0.017442	Up
novel.1208	-	66.2953	44.3841	75.0629	67.1098	25.9414	43.688	24.3018	25.2191	63.213	29.7876	1.08039	0.00158028	0.0187195	Up
108791619	LOC108791619	111.089	124.653	125.105	73.2107	37.8313	46.6667	30.0879	89.9115	108.514	51.1244	1.08468	0.00326216	0.0322073	Up
108794657	SLIT1	452.42	508.056	372.534	531.649	266.981	200.568	223.345	187.498	466.165	219.598	1.08637	4.49e-08	3.88e-06	Up
108785301	RRAGD	231.138	378.681	366.047	458.438	185.914	168.795	199.043	121.71	358.576	168.865	1.08676	2.59e-05	0.00074118	Up
novel.162	-	214.116	271.026	273.377	228.348	94.0377	111.206	122.666	135.964	246.717	115.968	1.08951	1.19e-07	8.84e-06	Up
108803896	LOC108803896	136.174	106.711	128.812	125.504	60.53	67.5178	64.8048	40.5698	124.3	58.3556	1.0902	1.31e-05	0.000428278	Up
108794884	LOC108794884	203.365	220.032	264.11	510.732	109.17	155.887	171.27	126.095	299.56	140.606	1.09175	0.000635298	0.00922764	Up
108804614	WNT5B	129.007	134.096	161.246	273.669	91.876	53.6171	85.6349	96.4904	174.505	81.9046	1.09348	0.000563835	0.0084835	Up
108783764	FGFR4	96.7552	77.436	59.309	69.7245	23.7797	29.7873	63.6475	25.2191	75.8062	35.6084	1.09504	0.00380043	0.035766	Up
108799920	LOC108799920	43.0023	62.3265	75.9896	62.752	19.4561	46.6667	28.9307	18.6402	61.0176	28.4234	1.09676	0.00448157	0.0399387	Up
108793084	LAYN	120.944	120.876	124.178	73.2107	50.802	64.5391	59.0186	30.7015	109.802	51.2653	1.09695	0.000451106	0.00723389	Up
108791340	CXCR4	761.5	789.47	745.069	838.437	419.387	386.242	449.004	208.332	783.619	365.741	1.09945	3.67e-06	0.000147657	Up
novel.3294	-	141.549	103.878	124.178	140.321	50.802	70.4966	42.8174	73.4643	127.481	59.3951	1.09961	3.38e-05	0.000916772	Up
108793285	TOX	125.423	105.766	124.178	76.6969	57.2874	41.7022	45.1319	57.0171	108.016	50.2846	1.1034	6.55e-05	0.0015787	Up
108789408	PRIMA1	48.3776	68.9369	59.309	66.2383	37.8313	31.7731	20.8301	21.9296	60.7154	28.091	1.10794	0.000803935	0.0111176	Up
novel.2250	-	167.53	271.97	341.953	175.183	87.5524	106.241	124.981	124.999	239.159	110.943	1.10823	9.96e-05	0.00216816	Up
novel.2535	-	129.007	103.878	104.717	187.385	61.6109	61.5604	59.0186	61.403	131.247	60.8982	1.10867	5e-05	0.00126816	Up
novel.1812	-	203.365	131.263	79.6964	144.678	57.2874	46.6667	97.2071	58.1135	139.751	64.8187	1.11162	0.00130056	0.0162823	Up
108800897	LOC108800897	190.823	326.742	311.372	95.8712	151.325	93.3335	79.8487	103.069	231.202	106.894	1.11223	0.00292792	0.029645	Up
108803197	LOC108803197	173.801	192.646	186.267	245.779	84.3097	90.3547	97.2071	97.5869	199.623	92.3646	1.11288	1.12e-07	8.37e-06	Up
novel.14	-	2048.88	1421.23	1639.34	1499.08	738.25	653.334	1036.88	626.091	1652.13	763.638	1.11379	1.86e-07	1.27e-05	Up
108799481	MFAP5	1935.1	1525.11	1510.53	1209.72	715.552	653.334	1034.56	449.558	1545.12	713.251	1.1155	1.67e-05	0.000519912	Up
novel.1768	-	1161.96	1085.05	1930.32	803.575	358.857	467.66	955.87	515.347	1245.23	574.433	1.11652	0.000851013	0.0116095	Up
108803225	LOC108803225	44.7941	50.0501	37.9948	34.8622	19.4561	14.8936	30.0879	13.1578	41.9253	19.3989	1.11766	0.00425717	0.0385974	Up
108792328	NDRG1	159.467	216.254	270.597	172.568	110.251	76.454	94.8927	95.3939	204.722	94.2479	1.11968	6.6e-06	0.000241661	Up
108799782	LOC108799782	1067	814.967	771.943	700.731	358.857	265.107	763.77	155.7	838.659	385.859	1.12061	0.00382767	0.0358737	Up
108794896	EXD1	49.2735	54.7718	48.1885	53.1649	27.0223	21.844	35.8741	9.86834	51.3497	23.6522	1.12183	0.00410177	0.0376201	Up
108788656	LOC108788656	195.302	244.584	278.011	136.834	83.2288	97.3051	89.1065	122.806	213.683	98.1116	1.12224	3.85e-05	0.00102114	Up
108786122	CBFA2T2	193.51	148.262	123.251	180.412	82.1479	85.3902	96.0499	32.8945	161.359	74.1206	1.12265	0.00061402	0.00902123	Up
108788147	PTCH1	447.045	429.675	419.796	288.485	199.965	165.816	200.2	160.086	396.25	181.517	1.12665	5.7e-08	4.71e-06	Up
108786070	LOC108786070	98.547	69.8813	41.7016	99.3574	24.8606	48.6526	45.1319	23.0261	77.3718	35.4178	1.12703	0.00426763	0.0386491	Up
novel.1383	-	68.9829	72.7143	64.8692	69.7245	39.9931	14.8936	34.7168	37.2804	69.0727	31.721	1.12806	0.000916247	0.0122941	Up
108796801	LOC108796801	134.382	97.2672	96.3771	121.146	43.2357	39.7164	68.2764	54.8241	112.293	51.5132	1.12892	4.35e-05	0.00112851	Up
108799837	PSIP1	314.455	370.182	1237.15	380.87	247.525	262.128	205.987	336.62	575.664	263.065	1.1296	0.00490179	0.0425976	Up
108784035	DAPK2	446.149	329.575	246.503	197.843	130.788	147.943	123.823	153.507	305.018	139.016	1.1331	3.24e-05	0.000887236	Up
108784170	RASGRP3	197.094	234.197	232.602	182.155	59.4492	91.3477	136.553	98.6834	211.512	96.5083	1.1336	2.23e-05	0.000655674	Up
108794872	DACH1	231.138	170.926	207.581	106.33	55.1256	57.5887	144.653	69.0784	178.994	81.6115	1.1356	0.00192951	0.0217735	Up
novel.1512	-	51.9612	39.6623	47.2618	29.6329	19.4561	19.8582	21.9873	15.3507	42.1296	19.1631	1.13647	0.00218168	0.0236991	Up
108794916	LAMTOR2	84.2129	80.269	58.3823	46.1925	41.074	37.7306	23.1446	19.7367	67.2642	30.4214	1.14035	0.00180911	0.0207327	Up
108789823	LOC108789823	47.4817	67.9926	57.4556	43.5778	25.9414	25.8156	26.6162	19.7367	54.1269	24.5275	1.14037	0.000548956	0.00832897	Up
108799026	AQP1	4775.05	4031.39	3798.55	6017.22	2128.28	2002.7	2345.7	1948.45	4655.56	2106.28	1.14436	4.91e-10	8.42e-08	Up
108796166	MCPH1	55.5447	55.7162	49.1152	32.2476	15.1325	26.8086	18.5156	26.3156	48.1559	21.6931	1.14622	0.00209611	0.0229773	Up
108791130	VASN	403.147	346.573	501.346	332.934	205.37	207.518	207.144	94.2975	396	178.582	1.14858	3.3e-05	0.000899461	Up
108802613	LOC108802613	137.07	169.981	227.042	175.183	76.7434	82.4115	115.723	44.9558	177.319	79.9584	1.15004	0.000153777	0.00307282	Up
108788164	JUN	369.103	739.419	888.708	540.365	222.664	304.823	466.363	149.122	634.399	285.743	1.15092	0.0012477	0.0157872	Up
108788889	TLL1	255.326	327.687	318.786	325.09	129.707	100.284	167.798	154.604	306.722	138.098	1.15347	1.21e-07	8.94e-06	Up
108798456	ABAT	145.133	136.93	146.419	96.7427	43.2357	49.6455	78.6915	64.6924	131.306	59.0663	1.15515	3.45e-05	0.000930634	Up
108796466	ADAMTS10	225.762	265.36	267.817	187.385	114.575	111.206	138.867	60.3065	236.581	106.239	1.15525	2.41e-05	0.000700675	Up
108791663	GIPC3	46.5859	60.4379	63.0158	64.4951	29.1841	34.7518	33.5596	7.67537	58.6337	26.2927	1.15558	0.00588684	0.0490042	Up
108787671	LHFPL2	76.15	50.9944	37.9948	36.6054	15.1325	17.8724	33.5596	24.1226	50.4361	22.6718	1.15864	0.00477851	0.0418109	Up
108805044	PLP1	99.4429	95.3785	270.597	79.3116	55.1256	77.4469	45.1319	65.7889	136.183	60.8733	1.1597	0.00455072	0.0403187	Up
108799443	LANCL2	182.76	167.148	240.016	223.118	105.928	75.4611	71.7481	110.745	203.261	90.9704	1.16022	1.79e-06	8.17e-05	Up
108791486	DHX32	88.6923	88.7681	70.4294	57.5227	37.8313	30.7802	43.9747	24.1226	76.3531	34.1772	1.16161	0.000227033	0.00422649	Up
108787951	SMYD4	113.777	187.924	126.032	108.944	45.3975	42.6951	70.5909	81.1397	134.169	59.9558	1.16414	0.00017398	0.00340653	Up
108787633	RSPO1	395.084	291.802	283.571	147.293	115.656	157.873	123.823	100.876	279.437	124.557	1.16464	0.000122899	0.0025663	Up
108800726	ANKRD40	83.317	62.3265	123.251	98.4858	47.5593	40.7093	40.503	35.0874	91.8452	40.9647	1.16492	0.000123859	0.00258107	Up
novel.435	-	100.339	110.488	101.937	150.779	32.4268	79.4327	40.503	53.7276	115.886	51.5225	1.16573	0.000323088	0.00562019	Up
108784303	LOC108784303	56.4406	64.2152	93.5969	86.284	38.9122	21.844	43.9747	29.605	75.1342	33.584	1.16667	0.000501834	0.00780537	Up
108804978	CCER2	94.9635	128.43	82.4765	67.9814	31.3459	79.4327	23.1446	31.798	93.463	41.4303	1.16711	0.00437199	0.0393671	Up
novel.1652	-	254.43	226.642	179.78	197.843	83.2288	100.284	107.622	89.9115	214.674	95.2616	1.17253	3.44e-08	3.08e-06	Up
108789947	LOC108789947	532.154	604.379	429.99	513.346	175.105	286.951	300.879	157.893	519.967	230.207	1.17537	3.04e-06	0.000128588	Up
novel.1378	-	145.133	134.096	157.539	182.155	119.979	69.5036	62.4903	21.9296	154.731	68.4757	1.17564	0.00313557	0.0312212	Up
108799083	TSPAN2	191.719	158.649	247.43	285.87	79.9861	127.092	94.8927	88.815	220.917	97.6966	1.17597	8.28e-06	0.000293467	Up
108793583	LOC108793583	171.113	87.8238	326.199	261.467	118.898	99.2909	67.1192	88.815	211.651	93.5309	1.17763	0.00164726	0.0193336	Up
108788237	PLXNB1	70.7747	46.2727	95.4504	88.8987	27.0223	32.766	46.2891	27.4121	75.3491	33.3724	1.17801	0.000677706	0.00969774	Up
novel.2923	-	1224.67	1002.89	1285.34	1194.9	493.968	573.902	547.369	463.812	1176.95	519.763	1.17899	2.72e-14	1.3e-11	Up
108797898	LOC108797898	143.341	123.709	113.984	135.963	82.1479	42.6951	54.3897	49.3417	129.249	57.1436	1.17921	1.2e-05	0.000401087	Up
novel.2194	-	473.922	262.527	229.822	374.769	112.413	164.823	219.873	95.3939	335.26	148.126	1.17922	0.000246224	0.00452193	Up
108792683	PRRX2	160.363	116.154	190.901	119.403	68.0963	63.5462	64.8048	62.4995	146.705	64.7367	1.1802	3.22e-06	0.000134329	Up
108785344	LOC108785344	35.8353	36.8293	31.5079	56.6511	9.72804	22.8369	19.6729	18.6402	40.2059	17.7195	1.18146	0.0041414	0.0378246	Up
108793197	MCF2	42.1065	53.8275	60.2357	38.3485	12.9707	12.9078	33.5596	26.3156	48.6295	21.4384	1.18842	0.00407757	0.0374257	Up
108792751	LOC108792751	821.524	734.698	1699.57	522.062	393.445	358.44	563.57	342.102	944.464	414.389	1.18871	0.000414995	0.00679088	Up
108796154	AIG1	25.9806	37.7737	34.288	40.9631	16.2134	8.93618	18.5156	17.5437	34.7513	15.3022	1.19053	0.00375612	0.0354471	Up
108797633	LOC108797633	180.968	123.709	133.445	153.394	57.2874	62.5533	69.4337	69.0784	147.879	64.5882	1.1966	3.15e-07	1.92e-05	Up
novel.3295	-	42.1065	52.8831	36.1414	53.1649	16.2134	14.8936	24.3018	25.2191	46.074	20.157	1.1982	0.00105065	0.0137714	Up
novel.1927	-	136.174	148.262	98.2305	120.275	51.8829	62.5533	71.7481	32.8945	125.735	54.7697	1.19915	4.31e-05	0.00112049	Up
108784718	FMNL2	154.988	146.373	188.121	174.311	69.1772	62.5533	74.0626	83.3326	165.948	72.2814	1.20082	3.2e-08	2.91e-06	Up
108787869	PKIA	504.382	395.679	341.953	251.88	143.759	157.873	226.817	120.613	373.473	162.265	1.20338	1.3e-05	0.00042462	Up
novel.3552	-	41.2106	54.7718	50.0419	34.8622	20.537	25.8156	20.8301	10.9648	45.2216	19.5369	1.20601	0.00168493	0.0196686	Up
108798803	LOC108798803	553.655	258.75	420.723	384.356	172.943	135.036	204.829	188.595	404.371	175.351	1.2067	3.49e-06	0.000141786	Up
108790234	EGFL7	2284.5	2091.72	1481.8	1001.42	700.419	639.434	1157.23	471.487	1714.86	742.142	1.20853	0.000133382	0.0027459	Up
108793010	POLR3H	40.3147	99.1559	37.0681	85.4125	31.3459	38.7235	20.8301	21.9296	65.4878	28.2073	1.21119	0.00461729	0.0407318	Up
novel.1914	-	34.9394	33.052	30.5812	24.4036	10.8089	13.9007	18.5156	9.86834	30.744	13.2734	1.21399	0.00391199	0.0364203	Up
108797605	LOC108797605	956.802	931.121	632.011	418.347	291.841	248.227	473.306	249.998	734.57	315.843	1.21825	7.47e-05	0.00173856	Up
108783856	NRCAM	68.087	73.6586	80.6231	49.6787	30.265	23.8298	24.3018	38.3769	68.0119	29.1934	1.22016	0.000151275	0.00303777	Up
108787442	LOC108787442	37.627	22.6642	37.9948	37.4769	16.2134	11.9149	10.4151	19.7367	33.9407	14.57	1.2212	0.00371068	0.0352082	Up
novel.3155	-	79.7335	55.7162	100.084	43.5778	35.6695	33.7589	38.1885	12.0613	69.7778	29.9196	1.22126	0.00351843	0.0338632	Up
108793173	RFLNB	101.235	154.872	217.775	291.971	95.1186	80.4257	87.9493	64.6924	191.463	82.0465	1.22304	0.000216845	0.00405903	Up
108801716	LOC108801716	39.4188	48.1614	40.7749	32.2476	17.2943	8.93618	24.3018	18.6402	40.1507	17.2931	1.22319	0.00246225	0.0261352	Up
108793047	LOC108793047	1233.63	1092.6	908.168	886.372	328.592	474.611	518.438	442.979	1030.19	441.155	1.22367	1.03e-09	1.47e-07	Up
108786047	CACNA1D	242.784	142.596	207.581	193.485	108.089	64.5391	74.0626	89.9115	196.612	84.1506	1.22544	2.44e-06	0.000106601	Up
108793997	CORIN	161.259	69.8813	145.492	147.293	70.2581	35.7447	64.8048	53.7276	130.981	56.1338	1.22545	0.000268928	0.00487749	Up
108797904	LOC108797904	25.9806	47.2171	66.7226	52.2934	24.8606	16.8795	15.044	25.2191	48.0534	20.5008	1.22846	0.00276789	0.0283907	Up
108787514	HPSE2	148.716	149.206	209.435	218.761	71.339	78.4398	83.3204	76.7537	181.529	77.4632	1.22935	1.49e-07	1.07e-05	Up
108794327	PIP5K1C	27.7723	27.3859	35.2147	38.3485	16.2134	14.8936	13.8867	9.86834	32.1803	13.7155	1.22952	0.00253359	0.0267257	Up
novel.1437	-	176.489	183.202	145.492	283.256	89.7142	44.6809	92.5782	108.552	197.11	83.8813	1.23529	0.000110249	0.0023576	Up
108794332	LOC108794332	331.476	332.408	339.173	278.026	117.817	137.021	172.427	116.227	320.271	135.873	1.23793	6.44e-10	1.02e-07	Up
novel.2397	-	390.605	318.243	750.629	422.705	194.561	206.525	224.502	172.148	470.545	199.434	1.23847	7.34e-06	0.000264373	Up
novel.2395	-	156.779	186.98	153.833	135.963	78.9052	54.61	41.6602	93.201	158.389	67.0941	1.23848	1.44e-05	0.000461787	Up
108804711	LOC108804711	1402.06	1167.21	1264.02	1123.44	813.913	441.845	427.017	415.567	1239.18	524.585	1.24009	3.41e-07	2.04e-05	Up
novel.617	-	486.464	483.503	578.262	698.988	272.385	197.589	310.137	171.051	561.804	237.791	1.24143	2.04e-07	1.37e-05	Up
108787948	LOC108787948	215.908	258.75	177.927	205.687	98.3613	62.5533	111.094	91.008	214.568	90.7541	1.24416	3.01e-07	1.85e-05	Up
108791614	LRP4	215.012	272.915	257.623	321.604	110.251	150.922	129.61	59.21	266.788	112.498	1.24487	1.52e-05	0.000482292	Up
108798412	LOC108798412	131.695	156.761	98.2305	130.733	37.8313	65.532	53.2325	61.403	129.355	54.4997	1.24538	5.18e-06	0.000196316	Up
108793718	UCHL1	146.925	310.688	519.88	434.035	215.098	120.142	123.823	135.964	352.882	148.757	1.24626	0.000558413	0.00842239	Up
108802168	LOC108802168	43.0023	64.2152	60.2357	40.9631	12.9707	21.844	28.9307	24.1226	52.1041	21.967	1.24764	0.00078727	0.0109446	Up
108793607	EGFLAM	410.314	366.405	358.634	284.999	151.325	136.029	165.484	143.639	355.088	149.119	1.25252	4.45e-11	9.46e-09	Up
novel.1078	-	430.919	475.004	300.252	207.43	112.413	117.163	177.056	186.402	353.401	148.259	1.25393	3.4e-05	0.000923364	Up
novel.2623	-	40.3147	55.7162	31.5079	36.6054	9.72804	11.9149	27.7735	19.7367	41.036	17.2883	1.25422	0.00405352	0.0373224	Up
108794386	LOC108794386	59.1282	72.7143	36.1414	80.1831	29.1841	31.7731	18.5156	24.1226	62.0418	25.8989	1.25681	0.000659431	0.00948373	Up
novel.1369	-	60.92	78.3803	90.8168	106.33	33.5077	21.844	50.918	35.0874	84.1117	35.3393	1.25714	0.000193652	0.00371339	Up
108800614	LOC108800614	52.857	67.0482	117.691	40.0916	41.074	22.8369	34.7168	17.5437	69.422	29.0429	1.25808	0.00341409	0.0331854	Up
108786786	LAPTM4B	213.22	103.878	213.142	211.788	48.6402	79.4327	115.723	65.7889	185.507	77.3962	1.2629	0.000149457	0.003019	Up
108799755	NFASC	366.416	359.794	419.796	263.21	145.921	128.085	140.025	173.244	352.304	146.819	1.26303	2.7e-09	3.41e-07	Up
novel.159	-	176.489	184.147	164.953	122.018	50.802	75.4611	124.981	18.6402	161.902	67.471	1.26383	0.0037235	0.035263	Up
108787700	CDH15	34.9394	61.3822	78.7697	72.3391	24.8606	34.7518	30.0879	13.1578	61.8576	25.7145	1.26402	0.00167754	0.0196213	Up
108790583	ADGRB3	170.218	177.536	152.906	245.779	83.2288	67.5178	102.993	57.0171	186.61	77.6892	1.26675	2.15e-06	9.56e-05	Up
108799354	MOXD1	68.9829	39.6623	76.9163	62.752	36.7504	25.8156	19.6729	20.8332	62.0784	25.768	1.26696	0.00045919	0.0073091	Up
novel.3873	-	126.319	131.263	199.241	179.541	72.4199	61.5604	62.4903	67.9819	159.091	66.1131	1.26722	3.35e-07	2.02e-05	Up
novel.445	-	175.593	129.375	139.005	149.908	73.5008	56.5958	53.2325	62.4995	148.47	61.4571	1.2727	4.63e-08	3.97e-06	Up
novel.1724	-	287.578	143.54	277.084	341.65	100.523	98.298	155.069	81.1397	262.463	108.757	1.27271	4.03e-05	0.00106043	Up
novel.910	-	51.9612	40.6067	38.9215	40.0916	8.64715	12.9078	28.9307	20.8332	42.8952	17.8297	1.27458	0.00264368	0.0275034	Up
108783687	ASPN	435.399	404.178	323.419	271.054	107.008	78.4398	269.634	138.157	358.512	148.31	1.27541	0.000274058	0.00494855	Up
108795177	SHISA2	356.561	388.124	257.623	305.045	145.921	119.149	138.867	135.964	326.838	134.975	1.27657	3.13e-10	5.71e-08	Up
108797320	CHRM4	525.883	740.364	375.314	692.887	170.781	209.504	352.954	230.261	583.612	240.875	1.27761	7.73e-06	0.000276876	Up
novel.1588	-	192.615	224.753	443.89	267.568	184.833	136.029	75.2198	69.0784	282.207	116.29	1.2778	0.000490212	0.00768903	Up
108787282	ACACA	131.695	195.479	213.142	150.779	111.332	41.7022	49.7608	82.2362	172.774	71.2578	1.27816	0.000135373	0.00278128	Up
108795857	LOC108795857	38.5229	84.0464	146.419	81.9263	24.8606	42.6951	20.8301	55.9206	87.7286	36.0766	1.2796	0.00452745	0.0402156	Up
108791721	GPR135	30.46	41.551	21.3142	31.376	10.8089	16.8795	6.94337	16.4472	31.1753	12.7697	1.28011	0.00527534	0.0450389	Up
108793105	GLDC	119.152	96.3228	183.487	276.283	91.876	99.2909	35.8741	50.4382	168.811	69.3698	1.28101	0.00168518	0.0196686	Up
108799784	PLA2R1	79.7335	111.432	64.8692	75.8254	28.1032	29.7873	35.8741	42.7628	82.9651	34.1318	1.28274	3.16e-05	0.000871372	Up
108793725	HMCN2	986.366	850.852	765.456	615.319	197.804	331.632	503.394	289.471	804.498	330.575	1.2836	4.62e-06	0.000179764	Up
108790103	MLANA	339.539	193.59	180.707	288.485	75.6626	76.454	174.741	85.5256	250.58	103.096	1.28389	0.000131836	0.0027223	Up
108785039	CDK15	43.0023	29.2746	33.3613	66.2383	21.6179	10.922	20.8301	17.5437	42.9691	17.7284	1.28411	0.002698	0.0278557	Up
108799485	RIMKLB	33.1476	32.1076	44.4817	37.4769	11.8898	15.8865	16.2012	16.4472	36.8035	15.1062	1.28501	0.000743662	0.0104596	Up
108786461	LOC108786461	160.363	118.987	195.534	161.238	38.9122	56.5958	107.622	58.1135	159.03	65.3109	1.28708	7.87e-05	0.00179693	Up
108784488	LOC108784488	19.7094	39.6623	45.4084	51.4218	14.0516	14.8936	21.9873	13.1578	39.0505	16.0226	1.28876	0.00333495	0.0327277	Up
108803670	LOC108803670	47.4817	46.2727	63.0158	44.4494	18.3752	17.8724	21.9873	24.1226	50.3049	20.5894	1.29099	0.000141195	0.00287199	Up
108801293	ASB5	111.089	47.2171	67.6493	64.4951	16.2134	21.844	57.8614	23.0261	72.6127	29.7362	1.29387	0.00395184	0.0366838	Up
108796825	SLC16A14	32.2517	27.3859	37.9948	31.376	16.2134	12.9078	5.78614	17.5437	32.2521	13.1128	1.29402	0.00325129	0.0321384	Up
108794692	PKIB	32.2517	40.6067	34.288	26.1467	9.72804	8.93618	15.044	20.8332	33.3233	13.6353	1.29403	0.00300427	0.030268	Up
108786039	LOC108786039	27.7723	36.8293	48.1885	29.6329	16.2134	17.8724	13.8867	9.86834	35.6058	14.4602	1.29501	0.00185326	0.0211319	Up
novel.952	-	200.678	161.482	130.665	107.201	43.2357	86.3831	43.9747	70.1748	150.007	60.9421	1.29614	4.66e-05	0.00119831	Up
108795219	GJD3	43.0023	48.1614	30.5812	26.1467	12.9707	18.8653	15.044	13.1578	36.9729	15.0094	1.2962	0.00158768	0.0187854	Up
108804372	JAZF1	30.46	24.5529	17.6073	39.22	9.72804	9.92909	11.5723	14.2543	27.9601	11.3709	1.30221	0.00519165	0.0444918	Up
novel.2518	-	51.0653	47.2171	58.3823	63.6236	16.2134	17.8724	37.0313	18.6402	55.072	22.4393	1.30287	0.000421431	0.00686321	Up
108784728	LOC108784728	77.9417	37.7737	48.1885	32.2476	16.2134	25.8156	21.9873	15.3507	49.0379	19.8418	1.3033	0.00174675	0.0202452	Up
108799248	OPN5	42.1065	25.4972	54.6754	37.4769	18.3752	5.95746	24.3018	16.4472	39.939	16.2704	1.30475	0.0055391	0.0468402	Up
108793005	PLN	30.46	24.5529	58.3823	55.7796	11.8898	25.8156	16.2012	14.2543	42.2937	17.0402	1.30725	0.0041123	0.0376201	Up
108788664	TRPS1	32.2517	43.4397	63.0158	31.376	9.72804	23.8298	11.5723	23.0261	42.5208	17.0391	1.3129	0.00349847	0.0337486	Up
108800071	IL17D	223.97	223.809	236.309	190.871	63.7727	107.234	113.408	66.8854	218.74	87.8252	1.31622	1.47e-07	1.05e-05	Up
novel.3242	-	7476.13	4316.59	2223.16	2093.48	1117.64	1451.63	2640.79	1251.09	4027.34	1615.29	1.31811	0.000906764	0.0121909	Up
108786060	LOC108786060	583.219	449.507	304.885	367.797	118.898	133.05	192.1	240.13	426.352	171.044	1.31862	4.59e-06	0.00017908	Up
108796535	LOC108796535	38.5229	67.0482	96.3771	59.2658	18.3752	18.8653	31.2452	36.1839	65.3035	26.1674	1.32246	0.00088869	0.0120032	Up
108801291	WDR17	75.2541	40.6067	91.7435	82.7978	37.8313	23.8298	37.0313	17.5437	72.6005	29.059	1.32413	0.000532979	0.00817185	Up
108789472	ITGA4	450.629	599.657	517.1	725.135	277.79	174.752	128.452	334.427	573.13	228.855	1.32439	1.02e-05	0.000347989	Up
novel.2504	-	40.3147	45.3284	50.9686	33.9907	15.1325	19.8582	21.9873	10.9648	42.6506	16.9857	1.32738	0.000525589	0.00807643	Up
novel.1242	-	24.1888	31.1633	22.2409	17.4311	9.72804	8.93618	6.94337	12.0613	23.756	9.41722	1.33176	0.00557982	0.0471067	Up
108792313	ACE2	196.198	199.256	173.293	346.008	100.523	54.61	63.6475	144.736	228.689	90.8791	1.33245	0.000138383	0.00282605	Up
108789296	INAFM2	20.6053	44.3841	19.4608	38.3485	12.9707	8.93618	11.5723	15.3507	30.6996	12.2075	1.33308	0.00546362	0.046298	Up
108804593	CACNA2D4	170.218	120.876	92.6702	129.862	39.9931	51.6313	50.918	61.403	128.406	50.9863	1.33317	2.12e-06	9.48e-05	Up
108791386	COL24A1	71.6706	56.6605	47.2618	40.9631	14.0516	19.8582	35.8741	16.4472	54.139	21.5578	1.33352	0.000823891	0.0113146	Up
108800356	LOC108800356	49.2735	40.6067	54.6754	63.6236	35.6695	21.844	12.7295	12.0613	52.0448	20.5761	1.33562	0.00134271	0.016567	Up
108803367	ZBTB17	102.131	105.766	119.545	123.761	52.9638	50.6384	50.918	24.1226	112.801	44.6607	1.33607	4.56e-06	0.000178094	Up
108793352	LOC108793352	2039.03	2673.43	2117.52	2434.26	839.854	1105.11	884.122	827.844	2316.06	914.232	1.3407	1.75e-15	1.05e-12	Up
108793408	LOC108793408	414.793	489.169	518.027	330.32	134.031	143.972	219.873	192.981	438.077	172.714	1.34392	1.27e-08	1.33e-06	Up
108796025	LOC108796025	197.99	190.757	120.471	55.7796	31.3459	45.6738	99.5216	46.0522	141.249	55.6484	1.34586	0.00254072	0.0267318	Up
novel.1244	-	52.857	34.9406	42.6283	53.1649	15.1325	18.8653	18.5156	19.7367	45.8977	18.0625	1.34666	0.000167655	0.00330168	Up
108804803	TM6SF1	119.152	107.655	73.2095	46.1925	35.6695	44.6809	28.9307	26.3156	86.5523	33.8992	1.34852	0.000288879	0.0051479	Up
novel.1824	-	34.9394	41.551	36.1414	40.9631	16.2134	18.8653	11.5723	13.1578	38.3987	14.9522	1.35434	0.000333854	0.00575355	Up
108792812	SLC35F1	254.43	79.3247	128.812	107.201	46.4784	49.6455	43.9747	82.2362	142.442	55.5837	1.35802	0.000498501	0.00776148	Up
108789250	LOC108789250	48.3776	67.0482	54.6754	37.4769	8.64715	22.8369	17.3584	31.798	51.8946	20.1601	1.36181	0.0013198	0.0164101	Up
108790697	LIPG	221.283	270.082	253.916	206.559	145.921	48.6526	138.867	36.1839	237.96	92.4061	1.36627	0.000693637	0.00989208	Up
108801634	LOC108801634	63.6076	83.1021	111.204	77.5685	37.8313	33.7589	19.6729	38.3769	83.8706	32.41	1.36824	2.82e-05	0.000791872	Up
108788457	ELOVL2	92.2758	69.8813	48.1885	26.1467	15.1325	18.8653	35.8741	21.9296	59.1231	22.9504	1.3688	0.00294821	0.0298061	Up
108793135	FIBIN	651.306	737.531	419.796	306.788	208.612	215.461	293.936	100.876	528.855	204.721	1.36938	8.43e-05	0.00189621	Up
108804322	LOC108804322	22.397	18.8868	26.8744	19.1742	6.48536	5.95746	11.5723	9.86834	21.8331	8.47086	1.37426	0.00587148	0.0489018	Up
novel.3701	-	34.0435	25.4972	47.2618	38.3485	10.8089	17.8724	18.5156	8.77186	36.2878	13.9922	1.37441	0.00151168	0.0180747	Up
novel.791	-	31.3559	40.6067	35.2147	35.7338	11.8898	15.8865	16.2012	10.9648	35.7278	13.7356	1.37797	0.000407285	0.00670179	Up
108783925	LOC108783925	28.6682	28.3302	31.5079	18.3027	6.48536	9.92909	10.4151	14.2543	26.7023	10.2709	1.37858	0.00336727	0.0329499	Up
novel.2371	-	60.0241	107.655	121.398	99.3574	30.265	24.8227	71.7481	23.0261	97.1086	37.4655	1.37898	0.0007854	0.010938	Up
novel.717	-	472.13	422.121	79.6964	394.815	117.817	155.887	190.943	61.403	342.19	131.512	1.37981	0.00314254	0.0312753	Up
novel.1657	-	151.404	105.766	162.173	83.6694	37.8313	70.4966	70.5909	14.2543	125.753	48.2932	1.37989	0.00159824	0.0188762	Up
108795784	MYPN	73.4623	48.1614	93.5969	53.1649	14.0516	13.9007	54.3897	20.8332	67.0964	25.7938	1.38652	0.00355558	0.0341222	Up
108796936	LOC108796936	97.6511	129.375	174.22	94.128	61.6109	58.5816	30.0879	38.3769	123.844	47.1643	1.38864	2.69e-05	0.000761313	Up
108795035	GFRA2	34.9394	33.9963	34.288	71.4676	18.3752	15.8865	12.7295	19.7367	43.6728	16.682	1.38908	0.00104605	0.0137202	Up
108793343	LOC108793343	85.1088	79.3247	68.576	61.0089	31.3459	38.7235	19.6729	21.9296	73.5046	27.918	1.38957	1.96e-05	0.000587803	Up
108792188	SHC4	47.4817	53.8275	65.7959	57.5227	19.4561	13.9007	17.3584	35.0874	56.1569	21.4507	1.39135	0.000197484	0.00376286	Up
108796384	LOC108796384	21.5012	41.551	55.6021	60.1374	27.0223	14.8936	19.6729	6.57889	44.6979	17.0419	1.39238	0.00500311	0.0432756	Up
108792025	VWF	14580.5	13630.6	14406.5	12023.1	4245.75	4559.44	7077.61	4879.34	13660.2	5190.53	1.39609	5.46e-13	1.67e-10	Up
108794763	TYR	528.57	356.017	399.409	515.09	163.215	103.263	202.515	214.91	449.771	170.976	1.39727	8.83e-08	6.85e-06	Up
108790507	PMEL	4277.84	3220.2	3408.41	4641.91	1136.02	943.264	2261.22	1547.14	3887.09	1471.91	1.40127	2.44e-07	1.57e-05	Up
108799463	AKAP6	138.862	105.766	125.105	197.843	61.6109	54.61	38.1885	60.3065	141.894	53.679	1.40163	1.33e-06	6.52e-05	Up
108789126	LOC108789126	474.817	705.423	538.414	579.585	140.516	350.497	304.351	73.4643	574.56	217.207	1.40297	0.000359612	0.00608956	Up
108803702	LOC108803702	21.5012	22.6642	37.9948	57.5227	17.2943	11.9149	11.5723	12.0613	34.9207	13.2107	1.40379	0.003468	0.0335339	Up
108799817	HDDC3	152.3	98.2115	174.22	145.55	72.4199	58.5816	60.1758	24.1226	142.57	53.825	1.40511	3.73e-05	0.000994976	Up
108788633	LOC108788633	153.196	277.636	318.786	216.146	64.8536	144.965	96.0499	58.1135	241.441	90.9955	1.40566	3.43e-05	0.000927216	Up
108784947	LOC108784947	199.782	179.425	233.529	169.082	115.656	89.3618	34.7168	53.7276	195.454	73.3655	1.4109	3.53e-05	0.000949402	Up
108799217	SLC24A5	295.641	162.427	145.492	163.853	69.1772	33.7589	98.3644	87.7186	191.853	72.2548	1.41207	7.77e-05	0.00178271	Up
novel.1570	-	532.154	363.571	340.1	304.173	88.6333	183.688	160.855	144.736	385	144.478	1.41351	2.51e-07	1.61e-05	Up
108787873	STMN2	40.3147	60.4379	70.4294	54.908	22.6988	15.8865	27.7735	18.6402	56.5225	21.2497	1.41604	6.98e-05	0.0016524	Up
108803135	LOC108803135	47.4817	32.1076	45.4084	54.0365	30.265	14.8936	18.5156	3.28945	44.7586	16.7409	1.41984	0.00565869	0.0476347	Up
108797785	LOC108797785	347.602	341.852	261.33	210.917	70.2581	127.092	136.553	98.6834	290.425	108.147	1.42508	1.59e-07	1.11e-05	Up
novel.2561	-	77.0458	67.0482	86.1833	116.788	27.0223	32.766	49.7608	19.7367	86.7665	32.3215	1.42826	4.82e-05	0.00123324	Up
108792233	DTNA	336.852	365.46	647.765	583.942	184.833	188.653	133.081	211.621	483.505	179.547	1.42864	9.81e-08	7.56e-06	Up
novel.3742	-	478.401	340.907	253.916	330.32	76.7434	178.724	167.798	97.5869	350.886	130.213	1.42979	4.49e-06	0.000176108	Up
108802218	GRK5	75.2541	155.816	189.047	111.559	38.9122	75.4611	45.1319	37.2804	132.919	49.1964	1.43019	7.73e-05	0.00177867	Up
108796395	CACNA1G	23.2929	16.9981	27.8011	22.6605	8.64715	7.94327	11.5723	5.48241	22.6882	8.41128	1.43616	0.00385562	0.0360694	Up
novel.2038	-	73.4623	80.269	165.88	49.6787	35.6695	54.61	32.4024	13.1578	92.3224	33.9599	1.43909	0.00220783	0.0239253	Up
novel.315	-	25.0847	35.885	52.822	47.9356	9.72804	22.8369	6.94337	19.7367	40.4318	14.8112	1.44057	0.00255276	0.0268033	Up
novel.3903	-	75.2541	37.7737	30.5812	37.4769	12.9707	19.8582	16.2012	17.5437	45.2715	16.6435	1.44234	0.000773943	0.0107961	Up
108792642	SLC45A2	1411.01	974.56	1597.64	1339.58	362.099	467.66	681.607	446.268	1330.7	489.409	1.44354	1.2e-09	1.66e-07	Up
108795591	ADAM22	59.1282	44.3841	70.4294	37.4769	6.48536	23.8298	25.459	21.9296	52.8546	19.426	1.44409	0.00101308	0.0133564	Up
108792727	CACNA2D1	172.009	159.594	242.796	192.614	59.4492	64.5391	90.2638	67.9819	191.753	70.5585	1.44464	3.65e-09	4.47e-07	Up
108791344	ZRANB3	30.46	30.2189	36.1414	47.064	20.537	10.922	11.5723	9.86834	35.9711	13.2249	1.44495	0.000751346	0.0105385	Up
108802404	LOC108802404	37.627	27.3859	39.8482	46.1925	10.8089	19.8582	6.94337	17.5437	37.7634	13.7886	1.44571	0.00102648	0.0135157	Up
108791269	PPM1E	43.0023	49.1058	50.9686	27.8898	7.56626	11.9149	9.25782	33.9909	42.7416	15.6825	1.44644	0.00481311	0.0420361	Up
108785818	AFAP1	398.667	386.236	408.676	472.383	157.81	127.092	187.471	137.06	416.491	152.359	1.45295	2.66e-14	1.3e-11	Up
108789591	LOC108789591	18.8135	26.4416	39.8482	33.1191	11.8898	9.92909	8.10059	13.1578	29.5556	10.7693	1.45523	0.00170493	0.0198394	Up
108790317	LOC108790317	2555.95	2651.71	2136.05	2456.04	781.486	774.469	1012.57	1004.38	2449.94	893.227	1.45602	5.85e-19	6.63e-16	Up
novel.674	-	37.627	22.6642	40.7749	28.7613	10.8089	13.9007	8.10059	14.2543	32.4569	11.7661	1.45909	0.000929529	0.012428	Up
novel.2542	-	121.84	110.488	92.6702	54.0365	25.9414	38.7235	60.1758	13.1578	94.7587	34.4996	1.45919	0.000871606	0.011839	Up
108801122	LOC108801122	49.2735	46.2727	104.717	67.9814	18.3752	24.8227	30.0879	24.1226	67.0612	24.3521	1.46286	0.000120128	0.00252486	Up
108794815	CILP2	359.249	212.477	98.2305	106.33	100.523	47.6596	53.2325	80.0432	194.071	70.3646	1.46401	0.000610633	0.00899384	Up
108796393	RSAD1	98.547	103.878	99.1572	82.7978	41.074	46.6667	31.2452	19.7367	96.0949	34.6806	1.4654	2.22e-06	9.88e-05	Up
108796250	HPCAL4	12.5423	18.8868	31.5079	23.532	7.56626	7.94327	8.10059	7.67537	21.6173	7.82137	1.46639	0.00566567	0.0476738	Up
108788399	LOC108788399	161.259	85.9351	184.414	76.6969	39.9931	66.5249	41.6602	35.0874	127.076	45.8164	1.4687	6.88e-05	0.00163373	Up
108801948	NPRL2	48.3776	41.551	41.7016	63.6236	20.537	15.8865	12.7295	20.8332	48.8135	17.4965	1.4803	5.87e-05	0.00144112	Up
108795247	LOC108795247	894.09	525.054	486.519	441.879	183.752	157.873	277.735	218.2	586.885	209.39	1.488	8.16e-08	6.41e-06	Up
108792075	LOC108792075	141.549	137.874	127.885	163.853	48.6402	62.5533	37.0313	54.8241	142.79	50.7622	1.48825	2.06e-09	2.68e-07	Up
108786007	RAD18	57.3364	34.9406	44.4817	25.2751	15.1325	9.92909	19.6729	13.1578	40.5085	14.4731	1.49101	0.000611245	0.00899384	Up
108790863	LOC108790863	38.5229	97.2672	162.173	122.018	65.9345	18.8653	18.5156	46.0522	104.995	37.3419	1.49168	0.00294417	0.0297886	Up
108789266	ADGRV1	192.615	170.926	99.1572	174.311	45.3975	49.6455	63.6475	66.8854	159.252	56.394	1.49977	1.61e-07	1.12e-05	Up
108784926	CHST11	107.506	152.039	80.6231	69.7245	28.1032	24.8227	42.8174	49.3417	102.473	36.2713	1.5011	2.93e-05	0.000818806	Up
108794640	GAB2	107.506	63.2709	154.759	193.485	63.7727	33.7589	33.5596	51.5347	129.755	45.6565	1.50782	8.87e-05	0.00197273	Up
novel.508	-	29.5641	24.5529	25.9477	27.8898	6.48536	6.95036	10.4151	14.2543	26.9886	9.52626	1.5089	0.00118862	0.0152283	Up
108784956	LOC108784956	28.6682	23.6085	38.9215	38.3485	16.2134	9.92909	10.4151	8.77186	32.3867	11.3324	1.51603	0.00061971	0.00908522	Up
novel.1614	-	42.1065	33.052	37.0681	52.2934	22.6988	9.92909	9.25782	15.3507	41.13	14.3091	1.52474	0.000331787	0.00573245	Up
novel.2726	-	117.361	86.8794	122.325	67.9814	8.64715	30.7802	59.0186	38.3769	98.6365	34.2057	1.53102	0.000745526	0.0104712	Up
108785137	COCH	51.9612	32.1076	81.5498	60.1374	14.0516	26.8086	6.94337	29.605	56.439	19.3521	1.53871	0.00127951	0.0160738	Up
108796713	TSPAN10	44.7941	21.7199	32.4346	40.0916	17.2943	8.93618	18.5156	3.28945	34.76	12.0089	1.53966	0.00350355	0.0337657	Up
108793493	APC2	59.1282	78.3803	58.3823	39.22	21.6179	22.8369	21.9873	14.2543	58.7777	20.1741	1.54022	2.46e-05	0.000711366	Up
108798186	SOX7	313.559	209.644	181.634	161.238	60.53	79.4327	112.251	44.9558	216.519	74.2924	1.54439	2.35e-06	0.000103765	Up
108789274	KCNK17	157.675	165.26	183.487	198.715	91.876	41.7022	54.3897	53.7276	176.284	60.4239	1.54625	2.29e-08	2.19e-06	Up
novel.2567	-	115.569	135.041	79.6964	60.1374	41.074	33.7589	28.9307	29.605	97.6108	33.3421	1.54774	5.35e-06	0.000202426	Up
novel.1552	-	53.7529	33.052	28.7278	22.6605	9.72804	3.97164	18.5156	15.3507	34.5483	11.8915	1.54952	0.0032673	0.0322219	Up
108784013	SGCA	100.339	30.2189	61.1624	24.4036	14.0516	15.8865	23.1446	20.8332	54.0309	18.479	1.55052	0.0019527	0.0219137	Up
108796647	GPR143	70.7747	42.4954	150.126	88.8987	17.2943	21.844	46.2891	35.0874	88.0736	30.1287	1.55159	0.000542284	0.00827693	Up
108804956	DLL3	117.361	100.1	362.341	238.806	54.0447	94.3264	71.7481	58.1135	204.652	69.5582	1.55593	0.000121419	0.00254059	Up
108789880	LOC108789880	50.1694	23.6085	36.1414	22.6605	14.0516	15.8865	12.7295	2.19296	33.1449	11.2152	1.55959	0.00482739	0.0420944	Up
108790596	RAD51C	295.641	217.199	223.335	296.329	74.5817	118.156	111.094	46.0522	258.126	87.471	1.56064	2.05e-07	1.37e-05	Up
108785119	CHST10	43.0023	37.7737	53.7487	44.4494	16.2134	8.93618	24.3018	10.9648	44.7435	15.104	1.57678	0.000129563	0.00268351	Up
108802622	LOC108802622	129.903	125.597	169.587	58.3942	60.53	60.5675	18.5156	21.9296	120.87	40.3857	1.57711	0.000480771	0.00755836	Up
novel.409	-	98.547	60.4379	54.6754	24.4036	9.72804	27.8015	28.9307	13.1578	59.516	19.9045	1.57939	0.00176228	0.020356	Up
108790911	PITPNM3	91.38	123.709	118.618	73.2107	29.1841	26.8086	42.8174	37.2804	101.729	34.0226	1.58334	2.44e-07	1.57e-05	Up
108795072	LOC108795072	57.3364	62.3265	78.7697	69.7245	34.5886	25.8156	24.3018	4.38593	67.0393	22.273	1.58821	0.000511426	0.0079304	Up
novel.707	-	18.8135	17.9425	18.534	26.1467	8.64715	6.95036	9.25782	2.19296	20.3592	6.76208	1.5934	0.00439369	0.0394814	Up
108791853	ACOX2	156.779	48.1614	191.827	113.302	34.5886	40.7093	43.9747	49.3417	127.518	42.1536	1.59768	5.71e-05	0.00141288	Up
108798881	CYSLTR1	147.821	211.533	63.9425	54.0365	44.3166	36.7376	13.8867	62.4995	119.333	39.3601	1.5985	0.00157044	0.0186138	Up
108789232	BAALC	43.0023	107.655	55.6021	44.4494	23.7797	31.7731	6.94337	19.7367	62.6772	20.5582	1.59999	0.000894585	0.0120668	Up
novel.3746	-	52.857	80.269	61.1624	32.2476	22.6988	36.7376	10.4151	4.38593	56.634	18.5593	1.60055	0.00362214	0.0345984	Up
108802978	ELP6	174.697	203.978	209.435	218.761	90.7951	100.284	63.6475	10.9648	201.718	66.4228	1.60098	0.000456452	0.00728255	Up
novel.425	-	22.397	27.3859	75.0629	82.7978	18.3752	24.8227	15.044	9.86834	51.9109	17.0276	1.60473	0.00227468	0.0245267	Up
novel.3902	-	51.9612	30.2189	39.8482	34.8622	17.2943	11.9149	5.78614	16.4472	39.2226	12.8606	1.60536	0.000283726	0.00507822	Up
108795848	LOC108795848	71.6706	41.551	69.5027	80.1831	17.2943	17.8724	40.503	10.9648	65.7269	21.6586	1.60849	0.000197027	0.00376286	Up
novel.2525	-	177.385	165.26	252.063	90.6418	28.1032	54.61	69.4337	72.3678	171.337	56.1287	1.61076	1.53e-05	0.000485073	Up
novel.542	-	54.6488	33.052	39.8482	32.2476	23.7797	5.95746	13.8867	8.77186	39.9491	13.0989	1.61419	0.00082986	0.0113615	Up
novel.1053	-	55.5447	51.9388	36.1414	49.6787	27.0223	7.94327	18.5156	9.86834	48.3259	15.8374	1.61531	0.000243511	0.00448353	Up
108792211	PRSS12	399.563	301.245	207.581	426.191	84.3097	134.043	189.785	25.2191	333.645	108.339	1.62328	0.000358644	0.00608956	Up
novel.1359	-	103.922	84.9907	75.0629	64.4951	35.6695	23.8298	16.2012	30.7015	82.1178	26.6005	1.62413	1.27e-06	6.32e-05	Up
108789125	LOC108789125	10251.6	10827.8	10297.5	11902.8	3074.06	4787.81	2410.51	3719.27	10819.9	3497.91	1.629	3.82e-14	1.66e-11	Up
108802524	LOC108802524	34.9394	50.0501	32.4346	42.7062	18.3752	13.9007	13.8867	5.48241	40.0326	12.9113	1.63093	0.000190504	0.00367026	Up
108804419	TRIL	31.3559	38.718	24.0943	13.9449	14.0516	3.97164	9.25782	7.67537	27.0283	8.73911	1.63368	0.00320923	0.0318151	Up
108786602	LOC108786602	34.9394	39.6623	40.7749	55.7796	16.2134	15.8865	12.7295	9.86834	42.7891	13.6744	1.64306	3.08e-05	0.000849762	Up
108786616	MYRIP	139.758	111.432	131.592	133.348	42.1549	32.766	26.6162	63.596	129.032	41.2833	1.64438	4.65e-08	3.97e-06	Up
novel.2158	-	124.528	129.375	86.1833	118.532	27.0223	60.5675	34.7168	23.0261	114.654	36.3332	1.65249	1.37e-06	6.7e-05	Up
108784724	TNFAIP6	145.133	131.263	77.843	14.8165	42.1549	18.8653	19.6729	36.1839	92.264	29.2192	1.65877	0.00339697	0.0330819	Up
novel.2825	-	25.0847	25.4972	26.8744	11.3302	8.64715	5.95746	5.78614	7.67537	22.1966	7.01653	1.66002	0.00232665	0.0249422	Up
108798298	ETNPPL	1664.55	1616.71	1836.72	1472.06	594.492	498.44	558.941	433.11	1647.51	521.246	1.66039	8.55e-25	3.49e-21	Up
108795172	SMPD3	95.8594	97.2672	74.1362	54.908	20.537	26.8086	24.3018	29.605	80.5427	25.3131	1.6684	3.45e-07	2.04e-05	Up
novel.2491	-	82.4211	82.1577	65.7959	41.8347	17.2943	30.7802	15.044	21.9296	68.0524	21.262	1.67091	1.06e-05	0.000359708	Up
108804014	LOC108804014	137.07	135.985	133.445	167.339	34.5886	57.5887	60.1758	27.4121	143.46	44.9413	1.67431	1.53e-08	1.53e-06	Up
108786476	LOC108786476	58.2323	42.4954	65.7959	26.1467	9.72804	23.8298	23.1446	3.28945	48.1676	14.998	1.68099	0.00221443	0.023953	Up
novel.882	-	25.9806	19.8312	56.5289	60.1374	11.8898	10.922	6.94337	20.8332	40.6195	12.6471	1.6832	0.00142677	0.0173371	Up
novel.2023	-	240.992	244.584	176.073	156.88	44.3166	63.5462	94.8927	51.5347	204.633	63.5725	1.68849	9.5e-09	1.04e-06	Up
108784340	PRKAG2	94.0676	77.436	100.084	128.119	25.9414	20.8511	35.8741	41.6663	99.9265	31.0832	1.69036	1.26e-07	9.25e-06	Up
108795108	LOC108795108	2936.7	1990.67	2028.55	2380.22	526.395	798.299	996.373	570.171	2334.04	722.81	1.69132	2.02e-12	5.59e-10	Up
108802351	KCNS3	124.528	120.876	76.9163	61.8805	32.4268	32.766	32.4024	20.8332	96.05	29.6071	1.69659	8.19e-07	4.33e-05	Up
108792110	OCA2	334.164	243.64	264.11	420.09	71.339	76.454	156.226	85.5256	315.501	97.3861	1.69874	1.84e-08	1.78e-06	Up
108796281	LOC108796281	109.298	90.6568	155.686	172.568	22.6988	35.7447	67.1192	37.2804	132.052	40.7108	1.70182	2.86e-06	0.000122106	Up
108799897	FGFBP3	19.7094	34.9406	37.9948	20.9173	10.8089	5.95746	13.8867	4.38593	28.3905	8.75976	1.70336	0.00132949	0.016485	Up
108792486	HAUS3	172.009	151.095	80.6231	141.192	46.4784	49.6455	43.9747	26.3156	136.23	41.6035	1.71003	1.32e-07	9.56e-06	Up
108786739	LOC108786739	133.486	258.75	221.482	105.458	39.9931	64.5391	45.1319	67.9819	179.794	54.4115	1.72223	5.33e-07	2.93e-05	Up
108785889	FGF13	231.138	652.54	669.079	778.299	199.965	266.1	85.6349	151.315	582.764	175.754	1.72816	9.83e-06	0.00033844	Up
108790087	METTL24	22.397	23.6085	21.3142	21.7889	10.8089	5.95746	2.31446	7.67537	22.2772	6.68906	1.7299	0.00141022	0.0172185	Up
rna_NC_026789_1_5472__5536	rna_NC_026789_1_5472__5536	189.031	312.577	359.561	167.339	20.537	108.227	87.9493	92.1045	257.127	77.2045	1.73489	4.78e-05	0.00122257	Up
novel.3513	-	28.6682	9.44342	17.6073	33.1191	6.48536	9.92909	2.31446	7.67537	22.2095	6.60107	1.74152	0.00554137	0.0468402	Up
108789534	BIRC7	37.627	28.3302	31.5079	24.4036	7.56626	13.9007	6.94337	7.67537	30.4672	9.02143	1.74491	0.000181418	0.0035164	Up
108803924	LOC108803924	215.908	59.4935	276.157	45.3209	76.7434	37.7306	18.5156	44.9558	149.22	44.4864	1.7451	0.00199905	0.0222415	Up
108792424	LRRC4	86.0047	98.2115	62.0891	27.8898	23.7797	22.8369	16.2012	18.6402	68.5488	20.3645	1.74757	5.48e-05	0.00137174	Up
108788653	CLEC19A	142.445	48.1614	67.6493	88.0272	41.074	14.8936	21.9873	25.2191	86.5708	25.7935	1.74951	4.97e-05	0.00126478	Up
108784489	ATF3	151.404	215.31	553.241	63.6236	36.7504	82.4115	61.3331	109.648	245.895	72.5358	1.76071	0.0009026	0.0121653	Up
novel.950	-	37.627	29.2746	42.6283	19.1742	5.40447	6.95036	9.25782	16.4472	32.176	9.51497	1.76124	0.000588385	0.00876169	Up
108792170	CDH16	31.3559	42.4954	21.3142	40.9631	11.8898	9.92909	13.8867	4.38593	34.0321	10.0229	1.76665	0.000275593	0.0049631	Up
108799493	SLITRK2	41.2106	26.4416	42.6283	33.1191	9.72804	9.92909	11.5723	10.9648	35.8499	10.5486	1.76744	2.92e-05	0.00081684	Up
108786949	NTRK3	90.4841	65.1596	99.1572	99.3574	20.537	23.8298	49.7608	9.86834	88.5395	25.999	1.77309	2.95e-05	0.000822805	Up
108789577	NHLRC1	20.6053	19.8312	22.2409	14.8165	3.24268	5.95746	5.78614	7.67537	19.3734	5.66541	1.77328	0.00148819	0.0178986	Up
108788541	FAM216A	51.0653	22.6642	37.0681	25.2751	11.8898	12.9078	10.4151	4.38593	34.0182	9.89966	1.77709	0.000404947	0.00668538	Up
108794577	SLC22A3	259.806	277.636	428.137	144.678	54.0447	80.4257	97.2071	92.1045	277.564	80.9455	1.77815	1.08e-07	8.12e-06	Up
novel.1051	-	34.0435	58.5492	31.5079	27.0182	18.3752	16.8795	5.78614	2.19296	37.7797	10.8084	1.79559	0.00200892	0.0222605	Up
novel.1144	-	21.5012	21.7199	47.2618	86.284	16.2134	8.93618	10.4151	15.3507	44.1917	12.7288	1.79856	0.00105648	0.0138127	Up
novel.2154	-	75.2541	52.8831	66.7226	79.3116	16.2134	9.92909	27.7735	25.2191	68.5428	19.7838	1.80269	1.74e-06	7.97e-05	Up
novel.719	-	64.5035	33.9963	84.3299	70.596	7.56626	22.8369	2.31446	39.4734	63.3564	18.0477	1.80827	0.00331434	0.032586	Up
108784612	LOC108784612	46.5859	22.6642	26.8744	33.1191	8.64715	7.94327	12.7295	7.67537	32.3109	9.24883	1.81171	0.000134677	0.00276976	Up
108801431	LOC108801431	298.329	120.876	316.006	359.953	118.898	89.3618	53.2325	49.3417	273.791	77.7086	1.81584	1.69e-06	7.82e-05	Up
108800741	LOC108800741	176.489	143.54	114.911	155.137	24.8606	52.6242	62.4903	27.4121	147.519	41.8468	1.81859	4.96e-08	4.17e-06	Up
108803043	KCNB1	34.9394	25.4972	38.9215	12.2018	1.08089	8.93618	12.7295	8.77186	27.89	7.87961	1.82647	0.00365865	0.0348622	Up
108797949	FITM1	43.0023	37.7737	49.1152	31.376	5.40447	2.97873	23.1446	14.2543	40.3168	11.4455	1.83054	0.000918485	0.012316	Up
novel.3217	-	62.7117	70.8256	56.5289	28.7613	8.64715	39.7164	6.94337	5.48241	54.7069	15.1973	1.83529	0.0024173	0.0257518	Up
novel.3330	-	116.465	54.7718	217.775	33.9907	30.265	3.97164	39.3457	44.9558	105.751	29.6345	1.83841	0.00380269	0.0357708	Up
108788508	TRPM8	107.506	81.2134	63.0158	50.5502	16.2134	23.8298	25.459	18.6402	75.5713	21.0356	1.84493	4.45e-07	2.52e-05	Up
novel.307	-	15.23	16.0538	16.6806	13.9449	5.40447	4.96455	2.31446	4.38593	15.4773	4.26735	1.84938	0.00263473	0.0274523	Up
novel.1188	-	6546.21	11328.3	17067.1	4831.03	2392.02	3625.11	3603.61	1401.3	9943.16	2755.51	1.85136	1.6e-06	7.49e-05	Up
108787041	TYRP1	1166.44	631.764	750.629	1080.73	127.545	153.901	430.489	285.085	907.39	249.255	1.86522	2.57e-07	1.64e-05	Up
108783980	LOC108783980	37.627	15.1095	44.4817	13.0733	8.64715	8.93618	10.4151	2.19296	27.5729	7.54784	1.86879	0.00297589	0.0300413	Up
108786352	PCOLCE2	772.25	897.124	1146.33	589.172	289.679	205.532	307.823	129.385	851.219	233.105	1.86894	3.25e-10	5.88e-08	Up
novel.1739	-	64.5035	117.098	49.1152	59.2658	5.40447	8.93618	31.2452	33.9909	72.4957	19.8942	1.87134	0.000523132	0.00805079	Up
108788018	MEOX2	29.5641	25.4972	25.021	24.4036	5.40447	14.8936	3.47168	4.38593	26.1215	7.03893	1.87136	0.000757848	0.0106078	Up
108795880	LOC108795880	52.857	77.436	103.791	60.1374	21.6179	25.8156	13.8867	18.6402	73.5553	19.9901	1.87267	3.44e-07	2.04e-05	Up
108802658	LOC108802658	62.7117	104.822	97.3038	98.4858	29.1841	17.8724	31.2452	20.8332	90.8308	24.7837	1.87859	9.85e-09	1.07e-06	Up
108804484	LOC108804484	43.8982	26.4416	30.5812	31.376	8.64715	4.96455	12.7295	9.86834	33.0742	9.05238	1.88144	5.91e-05	0.00144501	Up
novel.1731	-	113.777	117.098	465.205	122.889	55.1256	12.9078	78.6915	75.6573	204.742	55.5955	1.88287	0.00064893	0.00937231	Up
108789614	IGF1	90.4841	51.9388	19.4608	22.6605	7.56626	12.9078	19.6729	9.86834	46.136	12.5038	1.88653	0.0010661	0.0139206	Up
108798058	TMCC2	17.9176	13.2208	15.7539	8.71556	5.40447	4.96455	2.31446	2.19296	13.902	3.71911	1.89037	0.00581074	0.0485345	Up
108802355	LOC108802355	50.1694	122.764	87.11	35.7338	21.6179	19.8582	35.8741	2.19296	73.9444	19.8858	1.89632	0.00136727	0.0168021	Up
108788310	TRHDE	398.667	287.08	246.503	376.512	76.7434	116.17	90.2638	67.9819	327.191	87.7899	1.89649	9.76e-14	3.69e-11	Up
novel.1858	-	79.7335	77.436	69.5027	88.8987	28.1032	22.8369	33.5596	0	78.8927	21.1249	1.90208	0.00144619	0.0174862	Up
108805032	LHX6	59.1282	55.7162	59.309	47.064	14.0516	17.8724	13.8867	13.1578	55.3043	14.7421	1.90272	4.77e-08	4.03e-06	Up
108796711	TTYH2	155.883	220.032	156.613	132.477	28.1032	42.6951	48.6036	58.1135	166.251	44.3789	1.90622	6.75e-11	1.35e-08	Up
108800130	LOC108800130	14.3341	28.3302	23.1676	11.3302	8.64715	4.96455	5.78614	1.09648	19.2905	5.12358	1.91054	0.00381737	0.0358265	Up
108804660	LOC108804660	20.6053	18.8868	18.534	23.532	7.56626	4.96455	8.10059	1.09648	20.3895	5.43197	1.91405	0.00128221	0.0160844	Up
108786734	BHLHE41	27.7723	31.1633	44.4817	35.7338	15.1325	8.93618	9.25782	3.28945	34.7878	9.15399	1.92496	8.65e-05	0.00194222	Up
108789768	ST6GALNAC5	55.5447	67.0482	45.4084	33.9907	17.2943	9.92909	16.2012	9.86834	50.498	13.3232	1.92605	3.19e-06	0.000133683	Up
108797908	LOC108797908	31.3559	32.1076	25.021	9.58712	3.24268	8.93618	5.78614	7.67537	24.5179	6.41009	1.92836	0.00130118	0.0162823	Up
108805055	LOC108805055	85.1088	47.2171	64.8692	29.6329	18.3752	15.8865	19.6729	5.48241	56.707	14.8543	1.93319	5.32e-05	0.00133434	Up
novel.2348	-	52.857	44.3841	27.8011	33.9907	6.48536	16.8795	4.62891	13.1578	39.7582	10.2879	1.93831	8.16e-05	0.00184574	Up
108786540	LOC108786540	119.152	46.2727	60.2357	70.596	15.1325	26.8086	24.3018	10.9648	74.0642	19.3019	1.93863	5.44e-06	0.000204054	Up
108796477	LOC108796477	71.6706	42.4954	121.398	98.4858	28.1032	21.844	16.2012	20.8332	83.5124	21.7454	1.9398	1.07e-06	5.41e-05	Up
novel.222	-	176.489	191.701	213.142	238.806	46.4784	68.5107	38.1885	59.21	205.034	53.0969	1.94489	9.4e-15	5.19e-12	Up
108800381	NAPRT	171.113	190.757	287.278	158.623	81.067	48.6526	63.6475	16.4472	201.943	52.4536	1.94515	1.02e-06	5.14e-05	Up
108792696	LOC108792696	169.322	152.983	134.372	107.201	42.1549	24.8227	45.1319	31.798	140.97	35.9769	1.97484	1.01e-11	2.52e-09	Up
108786295	GPR52	51.9612	12.2764	54.6754	33.9907	14.0516	8.93618	11.5723	4.38593	38.2259	9.7365	1.97501	0.000547694	0.00831667	Up
108790841	KIRREL3	98.547	38.718	55.6021	83.6694	10.8089	17.8724	24.3018	17.5437	69.1341	17.6317	1.97526	2.4e-06	0.000105362	Up
108803664	LOC108803664	31.3559	9.44342	18.534	13.0733	4.32357	6.95036	5.78614	1.09648	18.1017	4.53914	1.99086	0.00432891	0.0390827	Up
108801017	LOC108801017	696.1	416.455	942.456	877.657	79.9861	196.596	411.973	47.1487	733.167	183.926	1.99536	0.00366001	0.0348622	Up
novel.3681	-	128.111	184.147	134.372	128.119	38.9122	41.7022	25.459	36.1839	143.687	35.5643	2.00946	2.36e-13	7.9e-11	Up
novel.1944	-	33.1476	25.4972	125.105	41.8347	9.72804	17.8724	9.25782	18.6402	56.3961	13.8746	2.01925	0.00034612	0.00592495	Up
novel.3035	-	223.97	238.918	131.592	95.8712	15.1325	28.7944	82.1632	43.8593	172.588	42.4873	2.02593	1.2e-05	0.000399851	Up
novel.1222	-	25.9806	47.2171	27.8011	32.2476	1.08089	7.94327	10.4151	13.1578	33.3116	8.14925	2.03466	0.000282914	0.00506813	Up
108786359	TRPC1	1545.4	1323.02	1271.44	1012.75	191.318	392.199	433.96	239.033	1288.15	314.128	2.03591	9.11e-14	3.56e-11	Up
108791367	LOC108791367	21.5012	33.052	10.1937	15.688	6.48536	3.97164	6.94337	2.19296	20.1087	4.89833	2.04219	0.0016864	0.0196686	Up
108783966	LOC108783966	77.0458	20.7755	109.351	20.9173	17.2943	11.9149	11.5723	14.2543	57.0224	13.7589	2.05092	0.000407581	0.00670179	Up
108787977	EMILIN3	40.3147	29.2746	64.8692	161.238	22.6988	17.8724	16.2012	14.2543	73.9241	17.7566	2.0582	0.000108157	0.00232259	Up
108787801	LOC108787801	120.048	64.2152	68.576	20.9173	27.0223	16.8795	15.044	6.57889	68.4392	16.3812	2.06123	0.000169375	0.00332914	Up
novel.3151	-	28.6682	18.8868	37.0681	28.7613	12.9707	5.95746	4.62891	3.28945	28.3461	6.71163	2.07573	0.000177677	0.00346564	Up
108791657	ATCAY	55.5447	57.6048	55.6021	65.3667	4.32357	4.96455	18.5156	27.4121	58.5296	13.804	2.09322	5.22e-05	0.00131365	Up
108800949	LOC108800949	51.9612	50.0501	1.8534	38.3485	10.8089	8.93618	3.47168	9.86834	35.5533	8.27129	2.10056	0.00533581	0.0454055	Up
108799057	INSC	237.409	173.759	113.984	117.66	32.4268	57.5887	17.3584	40.5698	160.703	36.9859	2.11368	3.06e-08	2.82e-06	Up
novel.451	-	30.46	55.7162	145.492	83.6694	19.4561	16.8795	26.6162	9.86834	78.8344	18.205	2.11681	2.62e-05	0.000747534	Up
108803623	MAB21L3	28.6682	15.1095	32.4346	21.7889	0	7.94327	6.94337	7.67537	24.5003	5.6405	2.11726	0.00110057	0.0142976	Up
novel.431	-	96.7552	155.816	50.0419	56.6511	9.72804	1.98582	39.3457	31.798	89.8162	20.7144	2.12268	0.000871862	0.011839	Up
108801111	LOC108801111	221.283	192.646	268.744	315.503	68.0963	40.7093	90.2638	30.7015	249.544	57.4427	2.12271	2.14e-10	3.98e-08	Up
novel.2806	-	281.307	487.28	219.628	566.511	99.4422	47.6596	126.138	83.3326	388.682	89.1431	2.12672	3.99e-09	4.8e-07	Up
108794045	ROBO2	75.2541	106.711	55.6021	38.3485	15.1325	14.8936	15.044	17.5437	68.9788	15.6535	2.13887	2.18e-07	1.45e-05	Up
108799810	IGFBPL1	47.4817	16.0538	25.9477	13.0733	4.32357	0.992909	10.4151	7.67537	25.6391	5.85173	2.14778	0.00191193	0.0216318	Up
108783985	LOC108783985	91.38	28.3302	135.299	74.9538	18.3752	14.8936	30.0879	10.9648	82.4906	18.5804	2.15503	1.28e-05	0.000420403	Up
108786522	LOC108786522	149.612	91.6011	77.843	81.9263	42.1549	20.8511	15.044	10.9648	100.246	22.2537	2.16938	4e-07	2.33e-05	Up
108797055	LOC108797055	16.1259	24.5529	32.4346	24.4036	4.32357	5.95746	6.94337	4.38593	24.3792	5.40258	2.17473	7.57e-05	0.00174955	Up
novel.1983	-	3.58353	25.4972	20.3875	47.064	9.72804	5.95746	2.31446	3.28945	24.1331	5.32235	2.17561	0.00493282	0.0428126	Up
108793089	CRYAB	13.4382	5.66605	62.0891	27.0182	6.48536	6.95036	2.31446	7.67537	27.0529	5.85639	2.20202	0.00352306	0.0338897	Up
novel.2522	-	25.0847	21.7199	14.8272	19.1742	2.16179	0.992909	8.10059	6.57889	20.2015	4.45855	2.20217	0.000837607	0.0114572	Up
108800059	LOC108800059	10.7506	9.44342	27.8011	39.22	3.24268	1.98582	6.94337	6.57889	21.8038	4.68769	2.23178	0.00179295	0.0205937	Up
novel.855	-	117.361	82.1577	68.576	27.0182	10.8089	19.8582	12.7295	18.6402	73.7781	15.5092	2.24624	2.37e-06	0.000104159	Up
108789998	EEF1A2	8.06294	23.6085	240.016	28.7613	16.2134	17.8724	9.25782	19.7367	75.1122	15.7701	2.25003	0.0045758	0.0404428	Up
108796321	DISP3	42.1065	7.55473	32.4346	26.1467	6.48536	3.97164	2.31446	9.86834	27.0606	5.65995	2.25771	0.000760212	0.0106328	Up
108795184	KCNG1	11.6465	13.2208	7.41362	13.9449	1.08089	3.97164	2.31446	2.19296	11.5564	2.38999	2.26188	0.0038593	0.0360873	Up
108786056	PPP1R1B	147.821	167.148	139.932	67.1098	12.9707	20.8511	42.8174	30.7015	130.503	26.8352	2.2865	1.84e-08	1.78e-06	Up
novel.3457	-	21.5012	27.3859	9.26702	27.8898	5.40447	0.992909	8.10059	3.28945	21.511	4.44685	2.29384	0.00082106	0.0112838	Up
novel.2975	-	38.5229	81.2134	155.686	36.6054	22.6988	27.8015	8.10059	4.38593	78.0069	15.7467	2.30099	0.000149783	0.0030226	Up
108784745	LOC108784745	14.3341	18.8868	8.34032	16.5596	5.40447	3.97164	2.31446	0	14.5302	2.92264	2.3032	0.00301609	0.0303571	Up
108794258	IMPG2	8.95882	18.8868	18.534	12.2018	0	5.95746	4.62891	1.09648	14.6454	2.92071	2.31521	0.00449493	0.0400083	Up
108787457	LOC108787457	18.8135	27.3859	11.1204	7.844	6.48536	2.97873	2.31446	1.09648	16.291	3.21876	2.33379	0.00231224	0.0248338	Up
108791366	LOC108791366	27.7723	13.2208	20.3875	20.0458	3.24268	4.96455	2.31446	5.48241	20.3566	4.00102	2.33939	0.000160028	0.00317291	Up
108786366	MAMDC2	1787.28	1058.61	1693.09	742.566	266.981	190.639	290.464	292.761	1320.39	260.211	2.34375	5.53e-16	3.77e-13	Up
108792019	LOC108792019	32.2517	18.8868	55.6021	48.8071	3.24268	5.95746	8.10059	12.0613	38.887	7.34051	2.4109	1.25e-05	0.000413048	Up
108787438	LOC108787438	73.4623	103.878	61.1624	33.9907	15.1325	10.922	11.5723	13.1578	68.1232	12.6961	2.42338	2.86e-08	2.65e-06	Up
novel.2890	-	1024.89	903.735	597.723	707.703	125.384	174.752	227.974	73.4643	808.513	150.393	2.42693	2.73e-14	1.3e-11	Up
108795295	RSPO3	82.4211	79.3247	164.953	110.688	28.1032	23.8298	9.25782	19.7367	109.347	20.2319	2.42826	6.74e-10	1.06e-07	Up
108789020	LOC108789020	20.6053	38.718	43.555	19.1742	1.08089	6.95036	5.78614	8.77186	30.5131	5.64731	2.43066	5.66e-05	0.00140194	Up
108783724	MAPK8IP3	158.571	224.753	206.655	293.714	51.8829	34.7518	17.3584	59.21	220.923	40.8008	2.43546	4.44e-12	1.16e-09	Up
novel.2748	-	140.653	96.3228	101.011	118.532	23.7797	15.8865	20.8301	24.1226	114.13	21.1547	2.43591	8.04e-16	5.29e-13	Up
108803626	LOC108803626	121.84	123.709	169.587	46.1925	23.7797	28.7944	1.15723	30.7015	115.332	21.1082	2.44482	2.57e-05	0.000734734	Up
novel.309	-	18.8135	28.3302	42.6283	42.7062	7.56626	12.9078	3.47168	0	33.1196	5.98644	2.45066	0.00029057	0.00515794	Up
108798821	LOC108798821	596.657	297.468	636.645	333.806	250.767	22.8369	30.0879	35.0874	466.144	84.6949	2.46046	0.00354109	0.0340151	Up
108794001	LOC108794001	18.8135	27.3859	20.3875	17.4311	1.08089	4.96455	6.94337	2.19296	21.0045	3.79544	2.47202	0.000126875	0.00263854	Up
novel.3891	-	73.4623	38.718	71.3561	54.0365	18.3752	13.9007	3.47168	6.57889	59.3932	10.5816	2.47842	3.01e-07	1.85e-05	Up
novel.3394	-	43.8982	23.6085	7.41362	78.44	6.48536	6.95036	10.4151	3.28945	38.3401	6.78506	2.50303	0.000320265	0.00559491	Up
novel.1661	-	16.1259	55.7162	50.0419	32.2476	5.40447	4.96455	9.25782	7.67537	38.5329	6.82555	2.50346	6e-06	0.000222515	Up
novel.2862	-	42.1065	29.2746	67.6493	61.0089	5.40447	13.9007	4.62891	10.9648	50.0098	8.72473	2.50757	4.1e-07	2.38e-05	Up
novel.1145	-	10.7506	45.3284	72.2828	106.33	5.40447	25.8156	4.62891	4.38593	58.6729	10.0587	2.53218	0.000425124	0.00689907	Up
108792579	LOC108792579	34.0435	31.1633	35.2147	17.4311	3.24268	8.93618	4.62891	3.28945	29.4631	5.02431	2.53634	8.33e-06	0.000294794	Up
novel.1113	-	51.0653	39.6623	35.2147	74.0823	12.9707	9.92909	3.47168	7.67537	50.0061	8.51172	2.54675	1.32e-07	9.56e-06	Up
novel.178	-	3304.01	1484.5	2430.74	1843.34	335.077	508.37	489.507	212.718	2265.65	386.418	2.55157	4.92e-16	3.56e-13	Up
108800060	LOC108800060	41.2106	30.2189	10.1937	21.7889	0	2.97873	6.94337	7.67537	25.853	4.39937	2.56626	0.000495809	0.00774083	Up
108801689	LOC108801689	0.895882	101.989	93.5969	70.596	11.8898	17.8724	9.25782	5.48241	66.7694	11.1256	2.58129	0.00125398	0.0158241	Up
108798335	NUDT17	217.699	199.256	131.592	111.559	19.4561	26.8086	41.6602	21.9296	165.027	27.4636	2.59063	5.71e-14	2.38e-11	Up
108786287	LOC108786287	59.1282	71.77	91.7435	46.1925	1.08089	9.92909	12.7295	20.8332	67.2085	11.1432	2.59551	9.41e-07	4.8e-05	Up
108785621	LOC108785621	8.06294	14.1651	14.8272	20.9173	0	6.95036	2.31446	0	14.4932	2.31621	2.61703	0.00504343	0.0434953	Up
108787424	LOXL4	862.734	497.668	392.922	1459.86	51.8829	105.248	247.647	118.42	803.295	130.8	2.61981	1.18e-08	1.25e-06	Up
108796030	NOX5	34.0435	22.6642	29.6545	33.9907	14.0516	1.98582	3.47168	0	30.0882	4.87728	2.62758	0.000290555	0.00515794	Up
novel.3799	-	47.4817	26.4416	13.9005	14.8165	2.16179	1.98582	11.5723	1.09648	25.6601	4.20409	2.63113	0.000638254	0.00925083	Up
108803329	LOC108803329	26.8765	26.4416	19.4608	29.6329	4.32357	0.992909	8.10059	3.28945	25.6029	4.17663	2.64195	1.52e-05	0.000484234	Up
108796538	STK31	72.5664	25.4972	38.9215	33.1191	3.24268	4.96455	11.5723	7.67537	42.5261	6.86372	2.64335	1.71e-06	7.86e-05	Up
108784791	LOC108784791	39.4188	47.2171	52.822	81.0547	10.8089	4.96455	19.6729	0	55.1282	8.86159	2.64843	2.74e-05	0.000771713	Up
novel.593	-	76.15	55.7162	59.309	91.5134	22.6988	12.9078	6.94337	2.19296	70.6721	11.1857	2.65395	1.54e-07	1.09e-05	Up
108799602	LOC108799602	13.4382	30.2189	16.6806	122.018	1.08089	0	12.7295	15.3507	45.5889	7.29029	2.65445	0.00441417	0.0395012	Up
108790837	LOC108790837	25.9806	15.1095	9.26702	12.2018	1.08089	2.97873	2.31446	3.28945	15.6397	2.41588	2.69141	0.000446105	0.00716222	Up
novel.2357	-	25.9806	71.77	63.0158	3.48622	6.48536	0.992909	10.4151	7.67537	41.0631	6.39217	2.69256	0.000840424	0.011488	Up
novel.828	-	22.397	58.5492	35.2147	74.0823	24.8606	1.98582	2.31446	0	47.5608	7.29021	2.70574	0.00150889	0.0180519	Up
108793700	METTL11B	20.6053	16.0538	74.1362	11.3302	1.08089	2.97873	5.78614	8.77186	30.5314	4.6544	2.72011	0.000454592	0.00725894	Up
novel.740	-	48.3776	44.3841	17.6073	8.71556	8.64715	5.95746	0	3.28945	29.7711	4.47351	2.72109	0.000463392	0.00735307	Up
108795308	NTNG2	17.9176	16.0538	14.8272	9.58712	2.16179	2.97873	3.47168	0	14.5964	2.15305	2.75903	0.000491106	0.00769714	Up
108784842	GHSR	10.7506	11.3321	8.34032	6.97245	1.08089	0.992909	3.47168	0	9.34886	1.38637	2.77813	0.00438792	0.0394585	Up
novel.1906	-	91.38	45.3284	52.822	20.9173	11.8898	9.92909	2.31446	5.48241	52.6119	7.40395	2.81822	1.4e-06	6.79e-05	Up
novel.3286	-	54.6488	60.4379	120.471	79.3116	11.8898	12.9078	18.5156	1.09648	78.7174	11.1024	2.82799	4.73e-08	4e-06	Up
108801453	LOC108801453	198.886	167.148	152.906	111.559	12.9707	29.7873	33.5596	10.9648	157.625	21.8206	2.85249	3.04e-14	1.41e-11	Up
novel.3781	-	98.547	129.375	94.5237	83.6694	23.7797	9.92909	8.10059	14.2543	101.529	14.0159	2.85556	3.1e-14	1.41e-11	Up
108785753	USP13	4.47941	3.77737	35.2147	11.3302	0	2.97873	2.31446	2.19296	13.7004	1.87154	2.86623	0.00544506	0.046179	Up
novel.577	-	4.47941	17.9425	19.4608	13.0733	1.08089	2.97873	2.31446	1.09648	13.739	1.86764	2.86882	0.000957106	0.0127585	Up
108794367	GPC3	338.643	264.416	193.681	236.192	36.7504	18.8653	60.1758	26.3156	258.233	35.5268	2.86901	6.96e-17	5.68e-14	Up
108802115	LOC108802115	15.23	7.55473	25.9477	6.97245	4.32357	0.992909	1.15723	1.09648	13.9262	1.89255	2.88019	0.0013434	0.016567	Up
novel.1195	-	16.1259	19.8312	33.3613	18.3027	3.24268	3.97164	1.15723	3.28945	21.9053	2.91525	2.89313	1.57e-05	0.000493554	Up
108796213	KCNJ13	203.365	102.933	209.435	115.917	24.8606	27.8015	27.7735	4.38593	157.913	21.2054	2.89528	8.13e-11	1.58e-08	Up
novel.3351	-	9.8547	50.0501	10.1937	3.48622	1.08089	4.96455	3.47168	0	18.3962	2.37928	2.93852	0.00381501	0.0358208	Up
108788849	MKX	25.0847	34.9406	18.534	22.6605	4.32357	2.97873	3.47168	2.19296	25.305	3.24174	2.96541	1.68e-06	7.82e-05	Up
108797533	LAGE3	117.361	83.1021	63.0158	62.752	2.16179	21.844	13.8867	3.28945	81.5576	10.2955	2.97718	9.01e-08	6.97e-06	Up
novel.1204	-	338.643	168.093	142.712	109.816	21.6179	15.8865	39.3457	17.5437	189.816	23.5985	3.01394	8.4e-13	2.45e-10	Up
novel.1877	-	9.8547	8.49907	13.9005	12.2018	0	0	1.15723	4.38593	11.114	1.38579	3.02681	0.00257925	0.027012	Up
108797712	SYT12	41.2106	62.3265	31.5079	24.4036	3.24268	5.95746	4.62891	5.48241	39.8621	4.82786	3.03988	3.71e-08	3.29e-06	Up
108786776	CARMIL3	14.3341	7.55473	16.6806	6.10089	0	0.992909	1.15723	3.28945	11.1676	1.3599	3.04462	0.00194786	0.0218928	Up
108788732	LOC108788732	18.8135	7.55473	30.5812	15.688	2.16179	0	4.62891	2.19296	18.1594	2.24592	3.04708	0.000264424	0.00481719	Up
108791850	LOC108791850	78.8376	40.6067	46.3351	32.2476	3.24268	4.96455	2.31446	13.1578	49.5067	5.91987	3.06231	8.3e-08	6.5e-06	Up
108785729	LOC108785729	13.4382	25.4972	7.41362	7.844	1.08089	1.98582	1.15723	2.19296	13.5483	1.60423	3.06834	0.000629536	0.00919627	Up
108790289	GABRA1	55.5447	79.3247	69.5027	62.752	2.16179	5.95746	13.8867	9.86834	66.781	7.96858	3.08103	1.04e-11	2.57e-09	Up
108790794	LOC108790794	44.7941	58.5492	34.288	20.0458	4.32357	5.95746	1.15723	6.57889	39.4193	4.50429	3.11461	1.52e-07	1.08e-05	Up
108789651	SYT9	15.23	14.1651	4.63351	3.48622	2.16179	0.992909	0	1.09648	9.37871	1.06279	3.12659	0.00473349	0.0415059	Up
novel.2856	-	157.675	76.4917	61.1624	47.064	6.48536	8.93618	18.5156	5.48241	85.5983	9.8549	3.12676	1.61e-09	2.15e-07	Up
108799427	LOC108799427	43.8982	73.6586	116.765	70.596	4.32357	7.94327	15.044	7.67537	76.2293	8.74655	3.13219	4.12e-11	8.86e-09	Up
108797960	LOC108797960	33.1476	46.2727	10.1937	33.9907	3.24268	1.98582	2.31446	6.57889	30.9012	3.53046	3.13461	4.67e-06	0.00018083	Up
108793309	BFSP1	10.7506	4.72171	7.41362	15.688	1.08089	0	1.15723	2.19296	9.64348	1.10777	3.1493	0.00275892	0.0283272	Up
108790692	HDHD2	93.1717	69.8813	58.3823	57.5227	9.72804	4.96455	5.78614	10.9648	69.7395	7.86089	3.15326	1.63e-13	5.63e-11	Up
108785121	CUNH2orf40	190.823	15.1095	63.0158	23.532	3.24268	3.97164	10.4151	15.3507	73.12	8.24503	3.15471	2.87e-05	0.000804888	Up
108786002	LOC108786002	9.8547	7.55473	16.6806	25.2751	3.24268	0.992909	2.31446	0	14.8413	1.63751	3.1923	0.000436923	0.00704806	Up
108786525	LOC108786525	24.1888	383.403	517.1	41.8347	11.8898	18.8653	9.25782	64.6924	241.632	26.1763	3.20633	0.00315048	0.0313391	Up
novel.1240	-	30.46	26.4416	13.9005	9.58712	3.24268	0.992909	3.47168	1.09648	20.0973	2.20094	3.20722	4.63e-05	0.00119037	Up
108788138	LOC108788138	62.7117	46.2727	25.9477	15.688	3.24268	4.96455	3.47168	4.38593	37.655	4.01621	3.22302	3.43e-07	2.04e-05	Up
108788306	VWC2	9.8547	12.2764	11.1204	6.97245	0	1.98582	0	2.19296	10.056	1.0447	3.23417	0.00175266	0.0202678	Up
novel.2854	-	301.912	148.262	77.843	38.3485	4.32357	10.922	33.5596	10.9648	141.591	14.9425	3.25076	3.11e-07	1.9e-05	Up
108796284	LOC108796284	60.92	79.3247	75.0629	88.0272	0	0.992909	3.47168	27.4121	75.8337	7.96916	3.25275	0.00529072	0.0451325	Up
108795794	LOC108795794	85.1088	6.61039	40.7749	6.10089	5.40447	0	1.15723	7.67537	34.6487	3.55927	3.28885	0.000791466	0.0109805	Up
108801117	LOC108801117	169.322	151.095	270.597	134.22	9.72804	15.8865	39.3457	8.77186	181.308	18.433	3.30612	7.18e-14	2.87e-11	Up
novel.2285	-	26.8765	16.9981	8.34032	3.48622	0	0.992909	1.15723	3.28945	13.9253	1.3599	3.36234	0.00117345	0.0150719	Up
108796947	LOC108796947	8.06294	16.9981	34.288	6.97245	1.08089	1.98582	0	3.28945	16.5804	1.58904	3.36616	0.000386392	0.00644155	Up
108796594	ALK	1.79176	71.77	54.6754	99.3574	5.40447	2.97873	8.10059	5.48241	56.8986	5.49155	3.38035	2.49e-05	0.00071747	Up
novel.118	-	390.605	233.252	228.896	88.0272	5.40447	38.7235	18.5156	26.3156	235.195	22.2398	3.39798	1.92e-11	4.51e-09	Up
108789115	CDH22	17.0218	12.2764	12.9738	15.688	0	0.992909	2.31446	2.19296	14.49	1.37508	3.41882	9.67e-05	0.00212724	Up
108804006	LOC108804006	22.397	27.3859	25.021	28.7613	3.24268	2.97873	0	3.28945	25.8913	2.37771	3.42381	3.04e-07	1.86e-05	Up
108785948	PATL2	1.79176	14.1651	7.41362	11.3302	0	1.98582	1.15723	0	8.67518	0.785762	3.43801	0.00587107	0.0489018	Up
108799882	LOC108799882	10.7506	12.2764	12.9738	11.3302	0	2.97873	1.15723	0	11.8328	1.03399	3.47386	0.000540194	0.00825737	Up
novel.661	-	44.7941	23.6085	45.4084	31.376	0	3.97164	4.62891	4.38593	36.2968	3.24662	3.48643	2.32e-08	2.21e-06	Up
108791873	LOC108791873	154.092	168.093	259.477	284.999	29.1841	11.9149	10.4151	25.2191	216.665	19.1833	3.49834	6.86e-21	1.27e-17	Up
novel.235	-	13.4382	13.2208	22.2409	26.1467	1.08089	1.98582	2.31446	1.09648	18.7616	1.61941	3.53655	1.16e-05	0.00038989	Up
novel.3684	-	10.7506	9.44342	9.26702	7.844	0	2.97873	0	0	9.32626	0.744682	3.5637	0.00253798	0.0267318	Up
novel.171	-	39.4188	2.83302	6.48692	15.688	0	1.98582	3.47168	0	16.1067	1.36438	3.57228	0.00159905	0.0188762	Up
novel.1660	-	53.7529	65.1596	65.7959	51.4218	1.08089	3.97164	12.7295	2.19296	59.0325	4.99375	3.58635	6.18e-11	1.26e-08	Up
108799687	LOC108799687	4.47941	7.55473	14.8272	12.2018	1.08089	0	0	2.19296	9.76579	0.818464	3.58759	0.00200682	0.0222561	Up
novel.3287	-	86.0047	118.987	236.309	198.715	17.2943	11.9149	15.044	8.77186	160.004	13.2563	3.59531	3.24e-18	3.31e-15	Up
novel.2740	-	10.7506	12.2764	6.48692	9.58712	1.08089	0.992909	0	1.09648	9.77526	0.792571	3.60177	0.000991238	0.0131193	Up
novel.630	-	3.58353	36.8293	35.2147	6.10089	2.16179	0	2.31446	2.19296	20.4321	1.6673	3.63455	0.000346994	0.00593494	Up
novel.1300	-	14.3341	15.1095	31.5079	33.9907	1.08089	2.97873	3.47168	0	23.7355	1.88283	3.65514	4.68e-06	0.00018083	Up
novel.3719	-	17.0218	12.2764	14.8272	12.2018	0	0	4.62891	0	14.0818	1.15723	3.67108	0.000423243	0.00688722	Up
novel.3029	-	20.6053	5.66605	11.1204	16.5596	0	3.97164	0	0	13.4878	0.992909	3.69216	0.000959818	0.0127863	Up
108784005	MPP2	14.3341	14.1651	19.4608	8.71556	2.16179	0	2.31446	0	14.1689	1.11906	3.69871	0.000163597	0.00323111	Up
novel.1789	-	301.912	165.26	586.603	513.346	30.265	25.8156	13.8867	50.4382	391.78	30.1014	3.70119	9.09e-18	8.84e-15	Up
108800154	LOC108800154	14.3341	10.3878	32.4346	28.7613	1.08089	0	4.62891	1.09648	21.4795	1.70157	3.70391	2.4e-05	0.000699205	Up
108799534	PLA2G12B	8.06294	4.72171	8.34032	7.844	2.16179	0	0	0	7.24224	0.540447	3.73914	0.00559197	0.0471898	Up
novel.2593	-	4.47941	41.551	42.6283	30.5045	0	3.97164	2.31446	2.19296	29.7908	2.11976	3.79929	1.13e-05	0.000379864	Up
novel.4022	-	25.9806	21.7199	22.2409	21.7889	4.32357	0	0	2.19296	22.9325	1.62913	3.82157	1.89e-06	8.55e-05	Up
108789433	LOC108789433	22.397	16.0538	14.8272	6.97245	0	2.97873	0	1.09648	15.0626	1.0188	3.82825	0.000158423	0.00314719	Up
108804748	LOC108804748	5.37529	12.2764	5.56021	24.4036	0	0	1.15723	2.19296	11.9039	0.837548	3.86399	0.0010513	0.0137714	Up
108804845	CSMD2	8.95882	22.6642	27.8011	22.6605	2.16179	0	3.47168	0	20.5211	1.40837	3.90668	1.73e-05	0.000534159	Up
108785641	SPON2	138.862	106.711	75.9896	86.284	5.40447	8.93618	6.94337	5.48241	101.961	6.69161	3.92288	2.16e-20	3.68e-17	Up
108791699	ADPRHL1	5.37529	3.77737	32.4346	9.58712	0	0	1.15723	2.19296	12.7936	0.837548	3.96336	0.00135056	0.0166251	Up
108802886	LOC108802886	6.27117	16.9981	19.4608	12.2018	0	0	3.47168	0	13.733	0.867921	4.05341	0.00038398	0.00641181	Up
novel.173	-	11.6465	14.1651	16.6806	10.4587	0	2.97873	0	0	13.2377	0.744682	4.06182	0.000239771	0.00442731	Up
108788055	LOC108788055	35.8353	31.1633	37.0681	61.8805	0	3.97164	1.15723	4.38593	41.4868	2.3787	4.10546	8.13e-10	1.21e-07	Up
108787172	ANO4	39.4188	51.9388	35.2147	6.97245	0	0.992909	1.15723	5.48241	33.3862	1.90814	4.13624	2.55e-06	0.00011063	Up
108786400	LOC108786400	6.27117	5.66605	16.6806	9.58712	1.08089	0	1.15723	0	9.55125	0.55953	4.13792	0.00132595	0.0164611	Up
108796507	LOC108796507	21.5012	13.2208	0	24.4036	0	0	3.47168	0	14.7814	0.867921	4.1411	0.00394661	0.0366561	Up
108802042	BCAN	62.7117	27.3859	66.7226	19.1742	2.16179	2.97873	3.47168	1.09648	43.9986	2.42717	4.18016	3.51e-09	4.31e-07	Up
108801649	LOC108801649	1.79176	6.61039	4.63351	11.3302	0	0.992909	0	0	6.09147	0.248227	4.21799	0.00417654	0.0380603	Up
novel.1788	-	53.7529	58.5492	189.974	123.761	8.64715	2.97873	0	9.86834	106.509	5.37355	4.30606	5.3e-12	1.37e-09	Up
novel.3067	-	153.196	0	227.042	3.48622	3.24268	3.97164	8.10059	3.28945	95.931	4.65109	4.3683	0.00579285	0.0484274	Up
108804067	TMEM37	2.68765	16.0538	18.534	7.844	0	0	2.31446	0	11.2799	0.578614	4.37341	0.00128326	0.0160876	Up
108800042	LOC108800042	3371.2	4622.55	32199.2	1875.59	378.313	295.887	673.507	676.529	10517.1	506.059	4.37734	1.72e-06	7.91e-05	Up
108787644	KCNC4	15.23	26.4416	1.8534	25.2751	0	2.97873	0	0	17.2	0.744682	4.45379	0.000349963	0.00598071	Up
108784137	GAL	0.895882	0	63.0158	8.71556	0	0	1.15723	2.19296	18.1568	0.837548	4.45892	0.00453107	0.0402156	Up
novel.3734	-	101.235	51.9388	7.41362	54.0365	2.16179	3.97164	3.47168	0	53.6559	2.40128	4.47496	5.63e-08	4.67e-06	Up
novel.341	-	17.9176	9.44342	2.78011	0.871556	0	0.992909	0	0	7.75318	0.248227	4.56431	0.00305443	0.0305922	Up
novel.2679	-	91.38	148.262	12.0471	81.9263	5.40447	0	1.15723	5.48241	83.4037	3.01103	4.80083	1.18e-09	1.63e-07	Up
novel.806	-	154.092	206.811	96.3771	92.3849	5.40447	9.92909	3.47168	0	137.416	4.70131	4.84242	1.68e-19	2.28e-16	Up
108801951	LOC108801951	7.16706	10.3878	0.926702	4.35778	0	0	0	0	5.70982	0	4.84395	0.00254957	0.0267836	Up
108796487	LOC108796487	11.6465	14.1651	5.56021	6.97245	0	0	0	1.09648	9.58606	0.274121	4.86998	0.000197129	0.00376286	Up
108800574	LOC108800574	29.5641	18.8868	23.1676	25.2751	1.08089	0	0	2.19296	24.2234	0.818464	4.90186	5.17e-07	2.86e-05	Up
novel.842	-	26.8765	35.885	12.0471	23.532	1.08089	0	1.15723	1.09648	24.5851	0.833651	4.91728	8.9e-07	4.61e-05	Up
novel.1686	-	12.5423	12.2764	12.0471	4.35778	0	0.992909	0	0	10.3059	0.248227	4.97386	0.000130797	0.00270358	Up
novel.3356	-	355.665	378.681	469.838	293.714	20.537	3.97164	12.7295	8.77186	374.475	11.5025	5.03669	1.34e-44	9.09e-41	Up
novel.3592	-	5.37529	12.2764	0	8.71556	0	0	0	0	6.59182	0	5.05189	0.0038196	0.0358309	Up
108799237	LOC108799237	9.8547	4.72171	6.48692	6.10089	0	0	0	0	6.79105	0	5.09567	0.000321475	0.00561124	Up
novel.3720	-	0	1.88868	14.8272	11.3302	0	0	0	0	7.01154	0	5.1414	0.00459776	0.0405947	Up
novel.1380	-	5.37529	10.3878	3.70681	8.71556	0	0	0	0	7.04635	0	5.14806	0.000312917	0.00549948	Up
108800221	MYOM3	9.8547	6.61039	63.0158	0.871556	0	0	1.15723	1.09648	20.0881	0.563427	5.2038	0.000359365	0.00608956	Up
108798716	LOC108798716	5.37529	67.0482	9.26702	41.8347	2.16179	0	1.15723	0	30.8813	0.829754	5.24167	6.99e-06	0.000252835	Up
108795849	LOC108795849	1.79176	24.5529	19.4608	4.35778	0	0.992909	0	0	12.5408	0.248227	5.2562	0.000225242	0.00419698	Up
novel.3288	-	8.06294	7.55473	27.8011	7.844	1.08089	0	0	0	12.8157	0.270223	5.28875	5.55e-05	0.00138124	Up
108785062	LOC108785062	10.7506	9.44342	10.1937	2.61467	0	0	0	0	8.2506	0	5.3744	0.000139068	0.00283721	Up
108791346	CLVS1	2.68765	23.6085	5.56021	1.74311	0	0	0	0	8.39988	0	5.39881	0.000632407	0.00920114	Up
108800701	LOC108800701	123.632	68.9369	75.0629	63.6236	2.16179	2.97873	0	2.19296	82.8138	1.83337	5.46275	1.02e-16	7.73e-14	Up
novel.1107	-	821.524	571.327	465.205	302.43	9.72804	11.9149	16.2012	10.9648	540.121	12.2022	5.47211	2.51e-48	2.56e-44	Up
novel.81	-	36.7312	21.7199	26.8744	21.7889	0	0.992909	0	1.09648	26.7786	0.522348	5.63587	5.64e-07	3.08e-05	Up
novel.2275	-	13.4382	0	10.1937	16.5596	0	0	0	0	10.0479	0	5.66158	0.000466706	0.00737699	Up
novel.1451	-	10.7506	16.0538	29.6545	14.8165	1.08089	0	0	0	17.8188	0.270223	5.76437	1.96e-06	8.8e-05	Up
108785442	LOC108785442	0	9.44342	7.41362	27.8898	0	0	0	0	11.1867	0	5.81606	0.000431007	0.00697466	Up
novel.3710	-	48.3776	74.603	23.1676	43.5778	3.24268	0	0	0	47.4315	0.81067	5.87215	2.22e-09	2.84e-07	Up
108788172	LOC108788172	1.79176	39.6623	6.48692	33.9907	1.08089	0	0	0	20.4829	0.270223	5.96614	1.91e-05	0.000574366	Up
108785597	LOC108785597	34.9394	74.603	16.6806	18.3027	0	0	2.31446	0	36.1314	0.578614	6.05813	4.36e-07	2.49e-05	Up
108795379	F2RL2	0	55.7162	32.4346	61.8805	0	0.992909	0	1.09648	37.5078	0.522348	6.12677	1.08e-05	0.000365918	Up
novel.3921	-	175.593	598.713	177	50.5502	0	0	0	14.2543	250.464	3.56357	6.13689	0.000726477	0.0102601	Up
108796313	LOC108796313	36.7312	18.8868	22.2409	16.5596	0	0	1.15723	0	23.6046	0.289307	6.17115	1.27e-07	9.25e-06	Up
108790856	LOC108790856	17.9176	8.49907	18.534	17.4311	0	0	0	0	15.5955	0	6.29528	2.98e-07	1.85e-05	Up
novel.28	-	8.06294	32.1076	17.6073	5.22934	0	0	0	0	15.7518	0	6.30653	2.06e-06	9.21e-05	Up
novel.3107	-	12.5423	6.61039	30.5812	13.9449	0	0	0	0	15.9197	0	6.32393	8.43e-07	4.43e-05	Up
novel.294	-	18.8135	13.2208	0	33.1191	0	0	0	0	16.2884	0	6.35815	4.02e-05	0.00105735	Up
108792384	MYO16	34.0435	0	69.5027	85.4125	0	1.98582	0	0	47.2397	0.496455	6.48938	0.00245485	0.0260702	Up
novel.536	-	94.0676	107.655	66.7226	50.5502	2.16179	0.992909	0	0	79.7488	0.788674	6.62587	5.49e-13	1.67e-10	Up
108785063	LOC108785063	16.1259	18.8868	30.5812	16.5596	0	0	0	0	20.5384	0	6.6908	1.61e-08	1.6e-06	Up
108785258	SLC25A45	22.397	11.3321	28.7278	28.7613	0	0	0	0	22.8046	0	6.84351	8.29e-09	9.25e-07	Up
novel.1037	-	25.0847	24.5529	44.4817	67.9814	0	0	0	1.09648	40.5252	0.274121	6.95174	1.47e-09	1.99e-07	Up
108803555	LOC108803555	0.895882	99.1559	9.26702	3.48622	0	0	0	0	28.2012	0	7.14854	0.00121999	0.0155038	Up
108803944	LOC108803944	45.69	24.5529	17.6073	30.5045	0	0	0	0	29.5887	0	7.21912	4.97e-10	8.45e-08	Up
108787647	CTSE	43.8982	34.9406	32.4346	7.844	0	0	0	0	29.7794	0	7.22674	2.88e-09	3.6e-07	Up
108802234	LOC108802234	6.27117	15.1095	69.5027	39.22	0	0	0	0	32.5258	0	7.35474	1.18e-08	1.25e-06	Up
novel.1546	-	19.7094	16.9981	26.8744	68.8529	0	0	0	0	33.1087	0	7.3819	9.78e-10	1.44e-07	Up
novel.172	-	41.2106	37.7737	27.8011	29.6329	0	0	0	0	34.1046	0	7.42307	3.28e-11	7.28e-09	Up
108793761	LOC108793761	2.68765	64.2152	50.0419	20.0458	0	0	0	0	34.2476	0	7.42825	2.34e-08	2.23e-06	Up
novel.1633	-	54.6488	73.6586	98.2305	8.71556	0	0	0	1.09648	58.8134	0.274121	7.48725	6.87e-10	1.06e-07	Up
novel.2657	-	98.547	0	41.7016	32.2476	0	0	0	0	43.124	0	7.76174	0.00255549	0.0268045	Up
novel.2138	-	55.5447	77.436	29.6545	22.6605	0	0	0	0	46.3239	0	7.8641	1.11e-11	2.7e-09	Up
novel.1137	-	40.3147	44.3841	53.7487	60.1374	0	0	0	0	49.6462	0	7.96527	3.31e-13	1.07e-10	Up
novel.1547	-	66.2953	101.045	157.539	221.375	0	0	2.31446	0	136.564	0.578614	7.98094	3.38e-13	1.08e-10	Up
108797548	LOC108797548	60.0241	66.1039	60.2357	14.8165	0	0	0	0	50.295	0	7.98277	7.53e-12	1.92e-09	Up
108798652	LOC108798652	68.9829	111.432	37.9948	41.8347	0	0	0	0	65.0612	0	8.35431	1.42e-13	5e-11	Up
novel.3626	-	12.5423	165.26	37.9948	93.2565	0	0	0	0	77.2634	0	8.60268	3.59e-12	9.52e-10	Up
novel.2992	-	68.9829	60.4379	121.398	59.2658	0	0	0	0	77.5211	0	8.60746	4.15e-15	2.36e-12	Up
novel.1091	-	104.818	99.1559	101.937	68.8529	0	0	0	0	93.6911	0	8.8807	1.01e-16	7.73e-14	Up
novel.468	-	13.4382	407.956	149.199	98.4858	0	0	0	0	167.27	0	9.71722	4.94e-09	5.9e-07	Up
